# Supplementary material for: Combating acquired resistance to MAPK inhibitors in melanoma by targeting Abl1/2-mediated reactivation of MEK/ERK/MYC signaling
Source: Nat Commun. 2020 Oct 29;11:5463. doi: 10.1038/s41467-020-19075-3 (PMC7596241; doi:10.1038/s41467-020-19075-3)
Supplement: Supplementary file 4 — Supplementary Data 1 [file 41467_2020_19075_MOESM4_ESM.xlsx]

## Sheet: Sheet 1
Hugo_Symbol	Entrez_Gene_Id	Chromosome	Start_Position	End_Position	Variant_Classification	Variant_Type	Reference_Allele	Tumor_Seq_Allele2	cDNA_Change	Protein_Change	allelic_depth	Tumor_Sample_Barcode
ARID1A	8289	1	27106550	27106569	Frame_Shift_Del	DEL	AGATGCTCCGGGAAAACACC	-	c.6161_6180delAGATGCTCCGGGAAAACACC	p.EMLRENT2054fs	212,85	M14-BMR
NBPF14	25832	1	148010884	148010884	Splice_Site	SNP	C	T	c.1738G>A	p.E580K	205,4	M14-BMR
LOXL3	84695	2	74763207	74763207	Missense_Mutation	SNP	G	C	c.1164C>G	p.H388Q	84,73	M14-BMR
PSMD6	9861	3	64005026	64005026	Missense_Mutation	SNP	C	T	c.443G>A	p.G148D	100,3	M14-BMR
LPP	4026	3	188584087	188584087	Missense_Mutation	SNP	A	G	c.1510A>G	p.M504V	208,18	M14-BMR
STPG2	285555	4	98865065	98865065	Missense_Mutation	SNP	T	C	c.1027A>G	p.M343V	20,18	M14-BMR
CLGN	1047	4	141317034	141317034	Missense_Mutation	SNP	A	G	c.1088T>C	p.I363T	26,18	M14-BMR
FAM13B	51306	5	137354767	137354767	Missense_Mutation	SNP	A	G	c.34T>C	p.C12R	100,3	M14-BMR
TENM2	57451	5	167671675	167671675	Missense_Mutation	SNP	G	A	c.5771G>A	p.R1924H	134,3	M14-BMR
FILIP1	27145	6	76024061	76024061	Missense_Mutation	SNP	T	G	c.1487A>C	p.D496A	32,29	M14-BMR
IGF2R	3482	6	160453707	160453707	Missense_Mutation	SNP	A	T	c.1007A>T	p.D336V	32,29	M14-BMR
MUC17	140453	7	100681859	100681859	Missense_Mutation	SNP	C	T	c.7162C>T	p.P2388S	1166,7	M14-BMR
CLEC5A	23601	7	141629933	141629933	Missense_Mutation	SNP	G	C	c.538C>G	p.R180G	43,7	M14-BMR
FASTK	10922	7	150776592	150776592	Missense_Mutation	SNP	A	G	c.500T>C	p.L167S	120,7	M14-BMR
CSMD3	114788	8	113697818	113697818	Missense_Mutation	SNP	C	A	c.2299G>T	p.D767Y	65,10	M14-BMR
DEPTOR	64798	8	120977590	120977590	Missense_Mutation	SNP	A	G	c.544A>G	p.T182A	69,56	M14-BMR
ADCY8	114	8	131916182	131916182	Missense_Mutation	SNP	C	T	c.1747G>A	p.E583K	104,51	M14-BMR
ZNF189	7743	9	104171461	104171461	Missense_Mutation	SNP	C	G	c.1411C>G	p.L471V	35,10	M14-BMR
SEC16A	9919	9	139370146	139370146	Missense_Mutation	SNP	C	T	c.1388G>A	p.R463H	157,3	M14-BMR
ANKRD30A	91074	10	37486335	37486335	Splice_Site	SNP	G	A			42,13	M14-BMR
RBP4	5950	10	95360201	95360201	Missense_Mutation	SNP	C	T	c.304G>A	p.A102T	124,3	M14-BMR
OTOG	340990	11	17655646	17655646	Frame_Shift_Del	DEL	C	-	c.7334delC	p.A2445fs	104,54	M14-BMR
INCENP	3619	11	61914191	61914191	Missense_Mutation	SNP	G	A	c.2021G>A	p.R674Q	55,3	M14-BMR
KCNA6	3742	12	4920613	4920613	Missense_Mutation	SNP	C	T	c.1406C>T	p.T469M	199,5	M14-BMR
KRT8	3856	12	53292602	53292602	Nonsense_Mutation	SNP	C	A	c.1063G>T	p.E355*	295,30	M14-BMR
ZC3H13	23091	13	46541966	46541966	Missense_Mutation	SNP	G	A	c.3994C>T	p.P1332S	75,3	M14-BMR
PCNX	22990	14	71479877	71479877	Missense_Mutation	SNP	G	A	c.2954G>A	p.G985D	49,3	M14-BMR
SAMD15	161394	14	77845065	77845065	Missense_Mutation	SNP	G	T	c.1304G>T	p.G435V	25,15	M14-BMR
APBA2	321	15	29390738	29390738	Missense_Mutation	SNP	A	G	c.1297A>G	p.I433V	45,17	M14-BMR
ANKRD34C	390616	15	79586183	79586183	Missense_Mutation	SNP	C	T	c.557C>T	p.A186V	81,40	M14-BMR
CPEB1	64506	15	83316605	83316605	Splice_Site	SNP	A	G			10,4	M14-BMR
NARFL	64428	16	780481	780481	Missense_Mutation	SNP	C	T	c.1367G>A	p.R456H	172,4	M14-BMR
C16orf93	90835	16	30768822	30768822	Missense_Mutation	SNP	C	T	c.971G>A	p.G324D	126,105	M14-BMR
DNAH2	146754	17	7643788	7643788	Missense_Mutation	SNP	C	T	c.1427C>T	p.T476I	146,6	M14-BMR
DHRS7C	201140	17	9684843	9684843	Missense_Mutation	SNP	C	T	c.223G>A	p.E75K	54,31	M14-BMR
ALKBH5	54890	17	18098333	18098333	Missense_Mutation	SNP	G	A	c.835G>A	p.V279I	44,34	M14-BMR
MIEN1	84299	17	37885854	37885854	Missense_Mutation	SNP	A	G	c.269T>C	p.I90T	121,10	M14-BMR
SOX9	6662	17	70119078	70119078	Missense_Mutation	SNP	G	A	c.650G>A	p.G217D	185,5	M14-BMR
LOXHD1	125336	18	44121814	44121814	Missense_Mutation	SNP	C	T	c.3004G>A	p.A1002T	221,4	M14-BMR
HDGFRP2	0	19	4493994	4493994	Missense_Mutation	SNP	C	G	c.854C>G	p.P285R	30,11	M14-BMR
CACNA1A	773	19	13318673	13318678	In_Frame_Del	DEL	CTGCTG	-	c.6970_6975delCAGCAG	p.QQ2324del	0,2	M14-BMR
NDUFA13	51079	19	19627052	19627052	Missense_Mutation	SNP	C	T	c.5C>T	p.A2V	302,4	M14-BMR
FFAR1	2864	19	35843325	35843325	Missense_Mutation	SNP	G	A	c.871G>A	p.A291T	141,3	M14-BMR
MAP4K1	11184	19	39096306	39096306	Missense_Mutation	SNP	G	T	c.1265C>A	p.P422Q	250,14	M14-BMR
PSG1	5669	19	43383699	43383699	Missense_Mutation	SNP	C	T	c.35G>A	p.R12H	317,4	M14-BMR
IRGC	56269	19	44223463	44223463	Missense_Mutation	SNP	C	G	c.753C>G	p.I251M	149,3	M14-BMR
SHANK1	50944	19	51219999	51219999	Missense_Mutation	SNP	G	C	c.178C>G	p.R60G	90,65	M14-BMR
CNOT3	4849	19	54646918	54646918	Missense_Mutation	SNP	A	G	c.89A>G	p.Q30R	160,3	M14-BMR
LILRA1	11024	19	55107162	55107162	Missense_Mutation	SNP	G	T	c.720G>T	p.E240D	332,7	M14-BMR
JPH2	57158	20	42788847	42788847	Missense_Mutation	SNP	C	T	c.580G>A	p.A194T	29,3	M14-BMR
ZFP64	55734	20	50769472	50769472	Missense_Mutation	SNP	T	A	c.1259A>T	p.D420V	473,79	M14-BMR
NCAM2	4685	21	22839009	22839009	Missense_Mutation	SNP	C	G	c.1737C>G	p.D579E	29,7	M14-BMR
PRDM15	63977	21	43255630	43255630	Missense_Mutation	SNP	C	T	c.2380G>A	p.D794N	118,13	M14-BMR
UFD1L	7353	22	19444155	19444155	Missense_Mutation	SNP	T	A	c.633A>T	p.E211D	118,33	M14-BMR
GNAZ	2781	22	23438130	23438130	Missense_Mutation	SNP	G	A	c.248G>A	p.R83H	472,5	M14-BMR
ASCC2	84164	22	30221188	30221188	Missense_Mutation	SNP	C	T	c.299G>A	p.R100H	155,3	M14-BMR
SOX3	6658	X	139586483	139586500	In_Frame_Del	DEL	GCGGCAGCGGCTGCGGCC	-	c.726_743delGGCCGCAGCCGCTGCCGC	p.242_248AAAAAAA>A	6,22	M14-BMR
FAM167B	84734	1	32713981	32713981	Nonsense_Mutation	SNP	C	T	c.271C>T	p.Q91*	100,3	Mel1617-BR
TMEM125	128218	1	43738961	43738961	Missense_Mutation	SNP	C	T	c.568C>T	p.H190Y	187,7	Mel1617-BR
CC2D1B	200014	1	52823281	52823281	Missense_Mutation	SNP	C	T	c.1687G>A	p.A563T	131,3	Mel1617-BR
OLFM3	118427	1	102290737	102290737	Missense_Mutation	SNP	T	C	c.497A>G	p.D166G	62,6	Mel1617-BR
TARS2	80222	1	150470016	150470016	Missense_Mutation	SNP	C	T	c.1031C>T	p.A344V	500,5	Mel1617-BR
ADCY10	55811	1	167871256	167871256	Missense_Mutation	SNP	G	C	c.290C>G	p.A97G	66,9	Mel1617-BR
CHIT1	1118	1	203197675	203197675	Missense_Mutation	SNP	A	C	c.41T>G	p.L14R	45,20	Mel1617-BR
SOX13	9580	1	204092836	204092836	Missense_Mutation	SNP	C	T	c.1279C>T	p.P427S	138,3	Mel1617-BR
ATF3	467	1	212788568	212788568	Missense_Mutation	SNP	G	A	c.205G>A	p.D69N	54,31	Mel1617-BR
MYT1L	23040	2	1926402	1926402	Missense_Mutation	SNP	A	C	c.1139T>G	p.L380R	161,4	Mel1617-BR
MYCN	4613	2	16082214	16082214	Missense_Mutation	SNP	C	T	c.28C>T	p.P10S	292,4	Mel1617-BR
SMC6	79677	2	17881525	17881525	Missense_Mutation	SNP	C	T	c.2344G>A	p.A782T	41,16	Mel1617-BR
BIRC6	57448	2	32690194	32690194	Missense_Mutation	SNP	C	T	c.5318C>T	p.P1773L	29,10	Mel1617-BR
KCNG3	170850	2	42671181	42671181	Missense_Mutation	SNP	C	T	c.1204G>A	p.A402T	102,3	Mel1617-BR
PREPL	9581	2	44549015	44549015	Missense_Mutation	SNP	A	G	c.2045T>C	p.L682P	46,6	Mel1617-BR
USP34	9736	2	61552536	61552536	Missense_Mutation	SNP	G	A	c.2987C>T	p.S996L	75,3	Mel1617-BR
ALMS1	7840	2	73716870	73716870	Missense_Mutation	SNP	C	A	c.7781C>A	p.P2594Q	124,3	Mel1617-BR
DCTN1	1639	2	74596539	74596539	Missense_Mutation	SNP	A	G	c.1472T>C	p.M491T	243,28	Mel1617-BR
DNAH6	1768	2	84777020	84777020	Missense_Mutation	SNP	C	T	c.1324C>T	p.R442C	42,7	Mel1617-BR
CNNM3	26505	2	97483141	97483141	Missense_Mutation	SNP	G	A	c.1127G>A	p.C376Y	245,4	Mel1617-BR
CYTIP	9595	2	158272203	158272203	Missense_Mutation	SNP	C	T	c.1066G>A	p.E356K	45,11	Mel1617-BR
DCAF17	80067	2	172305190	172305190	Splice_Site	SNP	G	T			25,3	Mel1617-BR
ANO7	50636	2	242151611	242151611	Missense_Mutation	SNP	T	C	c.1826T>C	p.F609S	305,5	Mel1617-BR
MAGI1	9223	3	65342265	65342265	Missense_Mutation	SNP	C	T	c.4177G>A	p.E1393K	493,40	Mel1617-BR
MAGI1	9223	3	65415664	65415664	Missense_Mutation	SNP	A	C	c.1698T>G	p.N566K	273,10	Mel1617-BR
IFT122	55764	3	129218833	129218833	Missense_Mutation	SNP	C	T	c.2297C>T	p.A766V	474,4	Mel1617-BR
P2RY1	5028	3	152554482	152554482	Missense_Mutation	SNP	C	T	c.911C>T	p.A304V	91,3	Mel1617-BR
BOD1L1	259282	4	13606314	13606314	Missense_Mutation	SNP	T	G	c.2210A>C	p.D737A	30,22	Mel1617-BR
TBC1D19	55296	4	26640403	26640403	Missense_Mutation	SNP	G	C	c.380G>C	p.G127A	43,4	Mel1617-BR
KIAA1211	57482	4	57182637	57182637	Missense_Mutation	SNP	C	G	c.2969C>G	p.S990C	118,8	Mel1617-BR
UGT2B4	7363	4	70361497	70361497	Missense_Mutation	SNP	A	G	c.83T>C	p.V28A	118,33	Mel1617-BR
PPEF2	5470	4	76797610	76797610	Missense_Mutation	SNP	G	A	c.1150C>T	p.R384W	68,16	Mel1617-BR
WDFY3	23001	4	85731205	85731205	Missense_Mutation	SNP	T	A	c.2180A>T	p.D727V	35,13	Mel1617-BR
MAB21L2	10586	4	151504344	151504344	Missense_Mutation	SNP	T	C	c.163T>C	p.S55P	108,4	Mel1617-BR
MSMO1	6307	4	166254563	166254563	Missense_Mutation	SNP	C	T	c.41C>T	p.S14F	79,8	Mel1617-BR
GOLPH3	64083	5	32174109	32174109	Missense_Mutation	SNP	A	G	c.32T>C	p.L11P	48,7	Mel1617-BR
ZNF131	7690	5	43161656	43161656	Missense_Mutation	SNP	G	C	c.677G>C	p.R226T	123,3	Mel1617-BR
F2R	2149	5	76028894	76028894	Missense_Mutation	SNP	C	T	c.844C>T	p.P282S	155,3	Mel1617-BR
FAM151B	167555	5	79815634	79815634	Missense_Mutation	SNP	C	A	c.440C>A	p.A147E	62,12	Mel1617-BR
DMXL1	1657	5	118485997	118485997	Missense_Mutation	SNP	A	T	c.4475A>T	p.H1492L	108,3	Mel1617-BR
ANKHD1	54882	5	139825480	139825480	Missense_Mutation	SNP	T	A	c.1067T>A	p.V356D	132,3	Mel1617-BR
AFAP1L1	134265	5	148680725	148680725	Missense_Mutation	SNP	C	T	c.259C>T	p.P87S	90,3	Mel1617-BR
KAAG1	353219	6	24358074	24358075	Frame_Shift_Ins	INS	-	C	c.207_208insC	p.P70fs	97,42	Mel1617-BR
HIST1H2AK	8330	6	27805789	27805789	Missense_Mutation	SNP	G	A	c.329C>T	p.P110L	130,3	Mel1617-BR
SLC26A8	116369	6	35928630	35928630	Missense_Mutation	SNP	T	C	c.1628A>G	p.D543G	78,6	Mel1617-BR
TRAF3IP2	10758	6	111880738	111880738	Missense_Mutation	SNP	C	A	c.1595G>T	p.W532L	42,18	Mel1617-BR
TAB2	23118	6	149700255	149700255	Missense_Mutation	SNP	C	T	c.1204C>T	p.R402W	83,3	Mel1617-BR
RMND1	55005	6	151766730	151766730	Missense_Mutation	SNP	T	G	c.217A>C	p.K73Q	33,11	Mel1617-BR
C6orf120	387263	6	170102814	170102814	Missense_Mutation	SNP	C	A	c.259C>A	p.P87T	101,4	Mel1617-BR
RADIL	55698	7	4874818	4874818	Missense_Mutation	SNP	G	A	c.836C>T	p.T279I	136,22	Mel1617-BR
COL28A1	340267	7	7572460	7572460	Missense_Mutation	SNP	A	C	c.47T>G	p.F16C	52,3	Mel1617-BR
NPVF	64111	7	25266254	25266254	Missense_Mutation	SNP	T	G	c.530A>C	p.K177T	67,18	Mel1617-BR
AQP1	358	7	30963074	30963074	Missense_Mutation	SNP	G	A	c.640G>A	p.V214M	119,32	Mel1617-BR
TBRG4	9238	7	45145113	45145113	Missense_Mutation	SNP	G	A	c.662C>T	p.S221F	156,39	Mel1617-BR
COBL	23242	7	51096718	51096718	Missense_Mutation	SNP	C	T	c.2075G>A	p.G692D	187,4	Mel1617-BR
TRIM50	135892	7	72730567	72730567	Missense_Mutation	SNP	G	A	c.871C>T	p.P291S	130,3	Mel1617-BR
DLX5	1749	7	96653895	96653895	Missense_Mutation	SNP	G	C	c.41C>G	p.S14C	153,11	Mel1617-BR
MUC17	140453	7	100681530	100681530	Missense_Mutation	SNP	C	A	c.6833C>A	p.T2278K	811,16	Mel1617-BR
SLC26A5	375611	7	103038445	103038445	Missense_Mutation	SNP	C	T	c.905G>A	p.G302D	96,3	Mel1617-BR
TMEM168	64418	7	112424367	112424367	Missense_Mutation	SNP	T	G	c.514A>C	p.M172L	56,3	Mel1617-BR
LRRC4	64101	7	127670481	127670481	Missense_Mutation	SNP	C	G	c.213G>C	p.Q71H	260,11	Mel1617-BR
FAM71F1	84691	7	128358922	128358922	Missense_Mutation	SNP	G	T	c.472G>T	p.D158Y	96,24	Mel1617-BR
KIAA1549	57670	7	138596009	138596009	Missense_Mutation	SNP	C	T	c.3028G>A	p.A1010T	169,4	Mel1617-BR
C7orf13	129790	7	156433296	156433296	Missense_Mutation	SNP	A	G	c.53T>C	p.L18P	63,10	Mel1617-BR
ADRA1A	148	8	26721921	26721921	Missense_Mutation	SNP	G	A	c.566C>T	p.A189V	143,5	Mel1617-BR
PTK2B	2185	8	27255140	27255140	Missense_Mutation	SNP	G	T	c.39G>T	p.L13F	191,6	Mel1617-BR
PXDNL	137902	8	52284432	52284432	Splice_Site	SNP	C	G			61,4	Mel1617-BR
PKHD1L1	93035	8	110424612	110424612	Missense_Mutation	SNP	A	G	c.2204A>G	p.Y735C	83,3	Mel1617-BR
CYP11B2	1585	8	143996270	143996270	Missense_Mutation	SNP	C	A	c.650G>T	p.S217I	302,4	Mel1617-BR
KIFC2	90990	8	145698453	145698453	Missense_Mutation	SNP	C	A	c.2137C>A	p.Q713K	36,9	Mel1617-BR
ARID3C	138715	9	34627815	34627815	Missense_Mutation	SNP	G	A	c.197C>T	p.A66V	105,3	Mel1617-BR
PHF2	5253	9	96425188	96425188	Splice_Site	SNP	G	C			150,9	Mel1617-BR
MAN1B1	11253	9	139995549	139995549	Missense_Mutation	SNP	G	A	c.1009G>A	p.G337R	157,3	Mel1617-BR
BEND7	222389	10	13494551	13494551	Missense_Mutation	SNP	T	C	c.1171A>G	p.K391E	48,17	Mel1617-BR
NRP1	8829	10	33475205	33475205	Missense_Mutation	SNP	G	T	c.2274C>A	p.H758Q	66,19	Mel1617-BR
PTEN	5728	10	89692944	89692944	Missense_Mutation	SNP	G	A	c.428G>A	p.G143D	137,4	Mel1617-BR
DHX32	55760	10	127527581	127527581	Missense_Mutation	SNP	A	C	c.1870T>G	p.Y624D	22,5	Mel1617-BR
EPS8L2	64787	11	722758	722758	Missense_Mutation	SNP	G	C	c.1294G>C	p.E432Q	84,37	Mel1617-BR
OR51B6	390058	11	5373581	5373581	Missense_Mutation	SNP	C	T	c.844C>T	p.P282S	25,21	Mel1617-BR
SWAP70	23075	11	9771492	9771492	Missense_Mutation	SNP	G	T	c.1733G>T	p.W578L	53,14	Mel1617-BR
AHNAK	79026	11	62299332	62299332	Missense_Mutation	SNP	C	G	c.2557G>C	p.E853Q	164,58	Mel1617-BR
TIGD3	220359	11	65124564	65124564	Missense_Mutation	SNP	C	T	c.1285C>T	p.P429S	120,3	Mel1617-BR
FOLR1	2348	11	71906352	71906352	Missense_Mutation	SNP	A	T	c.206A>T	p.N69I	378,7	Mel1617-BR
STARD10	10809	11	72492184	72492184	Missense_Mutation	SNP	G	A	c.43C>T	p.P15S	425,4	Mel1617-BR
ARHGEF17	9828	11	73073236	73073236	Missense_Mutation	SNP	G	A	c.4646G>A	p.R1549H	268,4	Mel1617-BR
AQP11	282679	11	77301129	77301129	Missense_Mutation	SNP	C	T	c.92C>T	p.A31V	202,4	Mel1617-BR
GRIK4	2900	11	120811060	120811060	Missense_Mutation	SNP	C	G	c.1481C>G	p.A494G	85,25	Mel1617-BR
FOXJ2	55810	12	8192640	8192640	Missense_Mutation	SNP	A	C	c.212A>C	p.Y71S	217,7	Mel1617-BR
GXYLT1	283464	12	42523604	42523604	Missense_Mutation	SNP	A	C	c.271T>G	p.S91A	26,15	Mel1617-BR
STARD13	90627	13	33704180	33704180	Missense_Mutation	SNP	G	A	c.634C>T	p.P212S	64,3	Mel1617-BR
INTS6	26512	13	51969519	51969519	Missense_Mutation	SNP	C	T	c.530G>A	p.G177D	15,2	Mel1617-BR
PCDH17	27253	13	58208537	58208537	Missense_Mutation	SNP	G	T	c.1857G>T	p.E619D	102,4	Mel1617-BR
PTGER2	5732	14	52793975	52793975	Missense_Mutation	SNP	G	A	c.880G>A	p.E294K	33,4	Mel1617-BR
RD3L	647286	14	104407830	104407830	Missense_Mutation	SNP	T	C	c.203A>G	p.Q68R	148,7	Mel1617-BR
TDRD9	122402	14	104457498	104457498	Splice_Site	SNP	A	G	c.1117A>G	p.N373D	56,8	Mel1617-BR
SPINT1	6692	15	41148177	41148177	Missense_Mutation	SNP	G	A	c.1253G>A	p.R418H	236,4	Mel1617-BR
SPATA5L1	79029	15	45710780	45710780	Missense_Mutation	SNP	G	A	c.1994G>A	p.C665Y	18,4	Mel1617-BR
AKAP13	11214	15	86270418	86270418	Missense_Mutation	SNP	C	T	c.6944C>T	p.A2315V	106,3	Mel1617-BR
SMPD3	55512	16	68482255	68482255	Splice_Site	SNP	C	T			63,16	Mel1617-BR
GSE1	23199	16	85690898	85690898	Missense_Mutation	SNP	C	T	c.1328C>T	p.A443V	127,3	Mel1617-BR
ACSF3	197322	16	89167532	89167532	Missense_Mutation	SNP	C	T	c.443C>T	p.A148V	134,3	Mel1617-BR
ZMYND15	84225	17	4647954	4647954	Missense_Mutation	SNP	G	A	c.1718G>A	p.G573D	159,5	Mel1617-BR
CHD3	1107	17	7803663	7803663	Frame_Shift_Del	DEL	C	-	c.2738delC	p.T913fs	52,7	Mel1617-BR
MYH2	4620	17	10446475	10446475	Missense_Mutation	SNP	T	C	c.745A>G	p.K249E	128,5	Mel1617-BR
CORO6	84940	17	27948391	27948391	Nonsense_Mutation	SNP	G	A	c.49C>T	p.Q17*	155,3	Mel1617-BR
GPR179	440435	17	36483577	36483577	Missense_Mutation	SNP	G	A	c.5875C>T	p.P1959S	102,47	Mel1617-BR
WIPF2	147179	17	38420876	38420876	Missense_Mutation	SNP	C	T	c.448C>T	p.R150W	84,24	Mel1617-BR
KRTAP9-3	83900	17	39388768	39388768	Frame_Shift_Del	DEL	C	-	c.15delC	p.C5fs	25,10	Mel1617-BR
KRTAP9-3	83900	17	39388769	39388769	Missense_Mutation	SNP	T	G	c.16T>G	p.S6A	26,10	Mel1617-BR
C1QTNF1	114897	17	77043872	77043872	Missense_Mutation	SNP	G	A	c.548G>A	p.G183D	380,4	Mel1617-BR
ABCA7	10347	19	1046799	1046799	Splice_Site	SNP	A	T			115,6	Mel1617-BR
NCLN	56926	19	3196192	3196192	Missense_Mutation	SNP	A	C	c.532A>C	p.T178P	207,5	Mel1617-BR
MAP2K2	5605	19	4117541	4117541	Missense_Mutation	SNP	T	G	c.179A>C	p.Q60P	47,111	Mel1617-BR
FBN3	84467	19	8168496	8168496	Missense_Mutation	SNP	C	G	c.4889G>C	p.C1630S	64,6	Mel1617-BR
LDLR	3949	19	11240271	11240271	Missense_Mutation	SNP	C	G	c.2472C>G	p.D824E	158,52	Mel1617-BR
KANK2	25959	19	11304340	11304340	Missense_Mutation	SNP	G	A	c.416C>T	p.A139V	138,3	Mel1617-BR
ZNF208	7757	19	22156298	22156298	Missense_Mutation	SNP	A	T	c.1538T>A	p.M513K	119,10	Mel1617-BR
ZNF99	7652	19	22941192	22941192	Nonsense_Mutation	SNP	T	A	c.1519A>T	p.K507*	104,40	Mel1617-BR
KMT2B	9757	19	36216458	36216458	Missense_Mutation	SNP	C	A	c.3721C>A	p.H1241N	230,19	Mel1617-BR
C5AR2	27202	19	47844846	47844846	Missense_Mutation	SNP	G	A	c.790G>A	p.A264T	140,3	Mel1617-BR
LZTS3	0	20	3146996	3146996	Missense_Mutation	SNP	G	A	c.470C>T	p.P157L	223,35	Mel1617-BR
PYGB	5834	20	25271178	25271178	Missense_Mutation	SNP	T	C	c.1889T>C	p.V630A	170,40	Mel1617-BR
DYNLRB1	83658	20	33122480	33122480	Missense_Mutation	SNP	C	T	c.128C>T	p.A43V	91,3	Mel1617-BR
MMP24	10893	20	33834724	33834724	Missense_Mutation	SNP	G	A	c.328G>A	p.A110T	176,4	Mel1617-BR
EPB41L1	2036	20	34782268	34782268	Missense_Mutation	SNP	A	T	c.1435A>T	p.I479F	335,5	Mel1617-BR
ACOT8	10005	20	44470511	44470511	Missense_Mutation	SNP	C	T	c.926G>A	p.R309Q	184,53	Mel1617-BR
TUBB1	81027	20	57599186	57599186	Missense_Mutation	SNP	G	A	c.704G>A	p.G235D	480,6	Mel1617-BR
CHRNA4	1137	20	61990899	61990899	Splice_Site	SNP	C	T			267,5	Mel1617-BR
HELZ2	85441	20	62198952	62198952	Missense_Mutation	SNP	A	T	c.1759T>A	p.F587I	502,4	Mel1617-BR
RTDR1	0	22	23401887	23401887	Missense_Mutation	SNP	G	A	c.800C>T	p.A267V	133,3	Mel1617-BR
GCAT	23464	22	38209585	38209585	Missense_Mutation	SNP	C	T	c.545C>T	p.A182V	599,6	Mel1617-BR
CBY1	25776	22	39067168	39067168	Missense_Mutation	SNP	T	C	c.278T>C	p.L93P	1301,81	Mel1617-BR
TAB1	10454	22	39824073	39824073	Nonsense_Mutation	SNP	C	T	c.1192C>T	p.Q398*	138,4	Mel1617-BR
ADSL	158	22	40756446	40756446	Missense_Mutation	SNP	G	A	c.742G>A	p.D248N	36,5	Mel1617-BR
USP9X	8239	X	41056711	41056711	Missense_Mutation	SNP	C	A	c.4328C>A	p.S1443Y	5,4	Mel1617-BR
NYX	60506	X	41333041	41333041	Missense_Mutation	SNP	T	A	c.335T>A	p.L112Q	52,41	Mel1617-BR
PTCHD2	57540	1	11561471	11561471	Missense_Mutation	SNP	C	T	c.422C>T	p.A141V	199,4	M14-BR
RHCE	6006	1	25712211	25712211	Missense_Mutation	SNP	C	T	c.1064G>A	p.G355D	535,4	M14-BR
ZZZ3	26009	1	78098001	78098001	Missense_Mutation	SNP	G	A	c.1039C>T	p.P347S	138,3	M14-BR
SLC16A4	9122	1	110919592	110919592	Missense_Mutation	SNP	C	T	c.1222G>A	p.A408T	35,3	M14-BR
NRAS	4893	1	115256529	115256529	Missense_Mutation	SNP	T	C	c.182A>G	p.Q61R	106,40	M14-BR
HSD3B1	3283	1	120056532	120056532	Missense_Mutation	SNP	C	T	c.386C>T	p.A129V	237,4	M14-BR
NBPF14	25832	1	148010884	148010884	Splice_Site	SNP	C	T	c.1738G>A	p.E580K	246,6	M14-BR
HIST2H2BF	440689	1	149783875	149783875	Missense_Mutation	SNP	G	A	c.4C>T	p.P2S	272,4	M14-BR
LYST	1130	1	235940388	235940388	Missense_Mutation	SNP	C	T	c.5435G>A	p.G1812D	43,3	M14-BR
SLC35F6	54978	2	26987290	26987290	Missense_Mutation	SNP	G	A	c.73G>A	p.A25T	361,4	M14-BR
FLNB	2317	3	58116525	58116525	Missense_Mutation	SNP	C	T	c.4280C>T	p.A1427V	145,3	M14-BR
MFSD1	64747	3	158541233	158541233	Missense_Mutation	SNP	C	A	c.1094C>A	p.S365Y	145,3	M14-BR
ENAM	10117	4	71509329	71509329	Missense_Mutation	SNP	C	T	c.2186C>T	p.P729L	9,12	M14-BR
INPP4B	8821	4	143191850	143191850	Missense_Mutation	SNP	G	A	c.581C>T	p.A194V	89,3	M14-BR
TMEM151B	441151	6	44243459	44243459	Missense_Mutation	SNP	C	T	c.896C>T	p.S299L	275,132	M14-BR
GPR115	221393	6	47682669	47682669	Missense_Mutation	SNP	C	T	c.1688C>T	p.A563V	106,3	M14-BR
HIP1	3092	7	75182804	75182804	Missense_Mutation	SNP	G	A	c.2243C>T	p.A748V	574,5	M14-BR
MGAM	8972	7	141759760	141759760	Missense_Mutation	SNP	G	T	c.4053G>T	p.W1351C	40,9	M14-BR
PXDNL	137902	8	52284607	52284607	Missense_Mutation	SNP	C	T	c.3727G>A	p.A1243T	55,3	M14-BR
NUP160	23279	11	47834531	47834531	Missense_Mutation	SNP	C	G	c.1855G>C	p.V619L	67,32	M14-BR
OR5M8	219484	11	56257929	56257929	Missense_Mutation	SNP	C	G	c.918G>C	p.M306I	36,19	M14-BR
TENM4	26011	11	78419455	78419455	Missense_Mutation	SNP	A	G	c.4160T>C	p.L1387P	87,46	M14-BR
CYP27B1	1594	12	58160736	58160736	Missense_Mutation	SNP	T	C	c.89A>G	p.Y30C	84,33	M14-BR
TPP2	7174	13	103271176	103271176	Nonsense_Mutation	SNP	G	A	c.600G>A	p.W200*	151,3	M14-BR
FBN1	2200	15	48726815	48726815	Missense_Mutation	SNP	G	A	c.6592C>T	p.P2198S	271,4	M14-BR
CSPG4	1464	15	75980924	75980924	Missense_Mutation	SNP	C	T	c.2482G>A	p.A828T	347,4	M14-BR
ARNT2	9915	15	80886005	80886005	Missense_Mutation	SNP	C	T	c.2120C>T	p.A707V	274,4	M14-BR
PRPF8	10594	17	1565245	1565245	Missense_Mutation	SNP	C	T	c.3977G>A	p.G1326D	423,5	M14-BR
CAMKK1	84254	17	3779536	3779536	Missense_Mutation	SNP	C	T	c.977G>A	p.G326D	182,4	M14-BR
ALOX12	239	17	6909343	6909343	Missense_Mutation	SNP	C	T	c.1415C>T	p.A472V	99,3	M14-BR
POLR2A	5430	17	7402446	7402446	Missense_Mutation	SNP	G	A	c.1424G>A	p.R475H	373,6	M14-BR
POLR2A	5430	17	7415146	7415146	Missense_Mutation	SNP	C	T	c.4118C>T	p.A1373V	469,4	M14-BR
HAP1	9001	17	39881075	39881075	Missense_Mutation	SNP	C	T	c.1894G>A	p.A632T	148,3	M14-BR
PLEKHH3	79990	17	40823535	40823535	Missense_Mutation	SNP	G	A	c.1118C>T	p.A373V	245,4	M14-BR
GATAD2A	54815	19	19613336	19613336	Splice_Site	SNP	G	A			79,43	M14-BR
ADRBK2	157	22	25961099	25961099	Missense_Mutation	SNP	G	T	c.92G>T	p.R31M	39,9	M14-BR
LIMK2	3985	22	31655981	31655981	Missense_Mutation	SNP	G	A	c.469G>A	p.A157T	108,3	M14-BR
EP300	2033	22	41527550	41527550	Missense_Mutation	SNP	C	T	c.1441C>T	p.P481S	106,3	M14-BR
KAL1	3730	X	8538707	8538707	Missense_Mutation	SNP	C	T	c.895G>A	p.A299T	100,3	M14-BR
EIF2S3	1968	X	24075781	24075807	In_Frame_Del	DEL	GGCCAGAATGTTATAGATCTTGTGGGA	-	c.293_319delGGCCAGAATGTTATAGATCTTGTGGGA	p.PECYRSCGS99del	39,12	M14-BR
RIBC1	158787	X	53457507	53457507	Missense_Mutation	SNP	G	A	c.827G>A	p.G276D	147,3	M14-BR
RPS6KA6	27330	X	83372395	83372395	Nonsense_Mutation	SNP	A	C	c.857T>G	p.L286*	13,10	M14-BR
ARMCX4	100131755	X	100746197	100746197	Missense_Mutation	SNP	C	T	c.2621C>T	p.A874V	202,4	M14-BR
PLXNB3	5365	X	153043894	153043894	Missense_Mutation	SNP	G	A	c.5518G>A	p.E1840K	98,93	M14-BR
