# Supplementary material for: Combating acquired resistance to MAPK inhibitors in melanoma by targeting Abl1/2-mediated reactivation of MEK/ERK/MYC signaling
Source: Nat Commun. 2020 Oct 29;11:5463. doi: 10.1038/s41467-020-19075-3 (PMC7596241; doi:10.1038/s41467-020-19075-3)
Supplement: Supplementary file 5 — Supplementary Data 2 [file 41467_2020_19075_MOESM5_ESM.xlsx]

## Sheet: Sheet 1
Hugo_Symbol
