# Supplementary material for: Combating acquired resistance to MAPK inhibitors in melanoma by targeting Abl1/2-mediated reactivation of MEK/ERK/MYC signaling
Source: Nat Commun. 2020 Oct 29;11:5463. doi: 10.1038/s41467-020-19075-3 (PMC7596241; doi:10.1038/s41467-020-19075-3)
Supplement: Supplementary file 6 — Supplementary Data 3 [file 41467_2020_19075_MOESM6_ESM.xlsx]

## Sheet: Sheet 1
Hugo_Symbol	Entrez_Gene_Id	Chromosome	Start_Position	End_Position	Variant_Classification	Variant_Type	Reference_Allele	Tumor_Seq_Allele2	cDNA_Change	Protein_Change	Mel-BR-45-res	Mel-BR-46-res
HIVEP3	59269	1	42050450	42050451	Missense_Mutation	DNP	CA	TG	c.18_19TG>CA	p.V7I	33,5	37,3
HIVEP3	59269	1	42050457	42050457	Missense_Mutation	SNP	T	G	c.12A>C	p.E4D	31,5	34,3
LRRC41	10489	1	46768873	46768873	Missense_Mutation	SNP	T	C	c.122A>G	p.N41S	140,14	141,23
ASH1L	55870	1	155451958	155451958	Missense_Mutation	SNP	T	C	c.703A>G	p.T235A	41,5	47,15
RANBP2	5903	2	109347877	109347877	Missense_Mutation	SNP	C	G	c.352C>G	p.L118V	43,3	45,4
PTPN4	5775	2	120690061	120690061	Missense_Mutation	SNP	A	T	c.1132A>T	p.I378L	121,7	107,13
SATB2	23314	2	200188627	200188627	Missense_Mutation	SNP	T	C	c.1441A>G	p.I481V	47,4	33,4
ABI2	10152	2	204261631	204261631	Missense_Mutation	SNP	C	G	c.875C>G	p.T292S	86,6	84,5
APPL1	26060	3	57274553	57274553	Missense_Mutation	SNP	A	T	c.346A>T	p.T116S	43,4	40,5
EPHA3	2042	3	89390193	89390193	Missense_Mutation	SNP	C	A	c.942C>A	p.D314E	92,5	75,7
ZKSCAN4	387032	6	28213261	28213261	Missense_Mutation	SNP	T	C	c.1271A>G	p.K424R	77,8	97,5
ETV1	2115	7	14027776	14027776	Missense_Mutation	SNP	T	G	c.68A>C	p.N23T	36,6	48,6
ZBTB10	65986	8	81399698	81399698	Missense_Mutation	SNP	T	C	c.653T>C	p.V218A	58,4	39,3
LRP12	29967	8	105544170	105544170	Missense_Mutation	SNP	T	A	c.101A>T	p.H34L	34,4	33,8
ANK3	288	10	61967813	61967813	Missense_Mutation	SNP	T	C	c.1175A>G	p.N392S	166,9	134,17
BEST3	144453	12	70088227	70088227	Missense_Mutation	SNP	A	G	c.170T>C	p.V57A	24,3	24,3
GPR180	160897	13	95257680	95257680	Missense_Mutation	SNP	A	G	c.181A>G	p.I61V	20,4	29,4
TRPM7	54822	15	50899477	50899477	Missense_Mutation	SNP	G	T	c.2629C>A	p.Q877K	106,5	100,15
THSD4	79875	15	72069623	72069623	Missense_Mutation	SNP	A	C	c.2967A>C	p.R989S	92,5	98,20
TNRC6A	27327	16	24828224	24828224	Missense_Mutation	SNP	A	G	c.4919A>G	p.N1640S	37,5	63,13
PHF12	57649	17	27240225	27240225	Missense_Mutation	SNP	T	G	c.1364A>C	p.H455P	27,5	25,16
SOX18	54345	20	62680824	62680824	Missense_Mutation	SNP	C	A	c.46G>T	p.A16S	38,4	51,12
C21orf91	54149	21	19190610	19190610	Missense_Mutation	SNP	T	C	c.26A>G	p.N9S	39,3	43,9
EP300	2033	22	41562632	41562632	Missense_Mutation	SNP	G	C	c.3836G>C	p.S1279T	31,5	32,11
EP300	2033	22	41562658	41562658	Missense_Mutation	SNP	T	C	c.3862T>C	p.F1288L	31,5	27,10
BRWD3	254065	X	79991561	79991562	Missense_Mutation	DNP	GT	AG	c.839_840AC>CT	p.N280T	32,3	28,2
