# Supplementary material for: Combating acquired resistance to MAPK inhibitors in melanoma by targeting Abl1/2-mediated reactivation of MEK/ERK/MYC signaling
Source: Nat Commun. 2020 Oct 29;11:5463. doi: 10.1038/s41467-020-19075-3 (PMC7596241; doi:10.1038/s41467-020-19075-3)
Supplement: Supplementary file 8 — Supplementary Data 5 [file 41467_2020_19075_MOESM8_ESM.xlsx]

## Sheet: Sheet 1
Hugo_Symbol	Entrez_Gene_Id	Chromosome	Start_Position	End_Position	Variant_Classification	Variant_Type	Reference_Allele	Tumor_Seq_Allele2	cDNA_Change	Protein_Change	Mel-BR-38-non	Mel-BR-45-res	Mel-BR-46-res	Mel-BR-48-non
SZRD1	26099	1	16719781	16719781	Missense_Mutation	SNP	G	A	c.160G>A	p.A54T	172,10	137,8	151,23	155,17
ARHGEF10L	55160	1	17939590	17939590	Missense_Mutation	SNP	C	T	c.647C>T	p.A216V	86,10	100,7	107,10	108,13
ZNF326	284695	1	90472996	90472996	Missense_Mutation	SNP	G	C	c.302G>C	p.S101T	40,6	49,7	50,13	45,9
FNBP1L	54874	1	94001961	94001961	Missense_Mutation	SNP	T	C	c.1063T>C	p.F355L	78,11	72,4	72,19	45,5
ADCY10	55811	1	167871256	167871256	Missense_Mutation	SNP	G	C	c.290C>G	p.A97G	64,11	57,10	51,5	50,12
ATP1B1	481	1	169100782	169100782	Missense_Mutation	SNP	G	A	c.901G>A	p.V301I	168,18	192,13	162,48	176,25
CHIT1	1118	1	203197675	203197675	Missense_Mutation	SNP	A	C	c.41T>G	p.L14R	33,14	25,10	28,17	32,23
ATF3	467	1	212788568	212788568	Missense_Mutation	SNP	G	A	c.205G>A	p.D69N	48,26	45,19	46,31	39,19
SMC6	79677	2	17881525	17881525	Missense_Mutation	SNP	C	T	c.2344G>A	p.A782T	25,8	28,3	15,5	27,4
BIRC6	57448	2	32690194	32690194	Missense_Mutation	SNP	C	T	c.5318C>T	p.P1773L	28,11	41,5	40,8	9,3
PREPL	9581	2	44549015	44549015	Missense_Mutation	SNP	A	G	c.2045T>C	p.L682P	38,8	40,3	33,4	33,4
MAGI1	9223	3	65342265	65342265	Missense_Mutation	SNP	C	T	c.4177G>A	p.E1393K	286,20	247,20	265,27	309,24
BOD1L1	259282	4	13606314	13606314	Missense_Mutation	SNP	T	G	c.2210A>C	p.D737A	32,9	27,20	38,19	20,13
UGT2B4	7363	4	70361497	70361497	Missense_Mutation	SNP	A	G	c.83T>C	p.V28A	69,17	71,26	81,18	66,29
PPEF2	5470	4	76797610	76797610	Missense_Mutation	SNP	G	A	c.1150C>T	p.R384W	33,20	37,7	42,13	28,22
WDFY3	23001	4	85731205	85731205	Missense_Mutation	SNP	T	A	c.2180A>T	p.D727V	33,9	35,11	30,9	27,14
PCDHA4	56144	5	140186981	140186981	Missense_Mutation	SNP	G	A	c.209G>A	p.G70D	109,12	108,12	126,23	124,20
PCDHA4	56144	5	140186990	140186990	Missense_Mutation	SNP	G	A	c.218G>A	p.G73D	98,10	107,12	119,21	130,16
FBXO38	81545	5	147807373	147807373	Missense_Mutation	SNP	C	G	c.2516C>G	p.S839C	115,7	140,17	128,25	120,16
WWC1	23286	5	167719240	167719240	Missense_Mutation	SNP	C	G	c.83C>G	p.T28R	146,20	142,14	131,39	116,18
KAAG1	353219	6	24358074	24358075	Frame_Shift_Ins	INS	-	C	c.207_208insC	p.P70fs	113,35	81,41	100,42	84,29
PHF3	23469	6	64356562	64356562	Missense_Mutation	SNP	G	A	c.106G>A	p.A36T	86,11	87,9	62,27	62,12
TRAF3IP2	10758	6	111880738	111880738	Missense_Mutation	SNP	C	A	c.1595G>T	p.W532L	36,24	52,11	24,11	32,11
CITED2	10370	6	139694661	139694662	Missense_Mutation	DNP	CA	TG	c.420_421TG>CA	p.A141T	53,5	62,5	67,15	53,6
RMND1	55005	6	151766730	151766730	Missense_Mutation	SNP	T	G	c.217A>C	p.K73Q	21,13	25,10	28,19	9,13
ARID1B	57492	6	157100251	157100252	In_Frame_Ins	INS	-	GCGGCG	c.1188_1189insGCGGCG	p.396_397insAA	34,8	56,10	41,19	36,11
ARID1B	57492	6	157100252	157100252	Missense_Mutation	SNP	T	G	c.1189T>G	p.S397A	34,8	56,10	41,19	35,12
RADIL	55698	7	4874818	4874818	Missense_Mutation	SNP	G	A	c.836C>T	p.T279I	68,11	63,23	82,15	74,15
NPVF	64111	7	25266254	25266254	Missense_Mutation	SNP	T	G	c.530A>C	p.K177T	47,4	53,16	39,19	39,9
HOXA13	3209	7	27238811	27238811	Missense_Mutation	SNP	C	T	c.886G>A	p.A296T	122,8	134,8	124,17	125,6
POU6F2	11281	7	39125590	39125590	Missense_Mutation	SNP	T	C	c.149T>C	p.V50A	105,9	116,6	106,17	108,12
TBRG4	9238	7	45145113	45145113	Missense_Mutation	SNP	G	A	c.662C>T	p.S221F	106,32	103,32	115,19	87,24
ACTL6B	51412	7	100253141	100253141	Missense_Mutation	SNP	G	C	c.171C>G	p.D57E	202,14	168,11	234,25	228,9
MUC17	140453	7	100681530	100681530	Missense_Mutation	SNP	C	A	c.6833C>A	p.T2278K	337,16	387,24	413,24	448,12
TMEM168	64418	7	112424367	112424367	Missense_Mutation	SNP	T	G	c.514A>C	p.M172L	57,5	66,9	72,4	56,5
C7orf13	129790	7	156433296	156433296	Missense_Mutation	SNP	A	G	c.53T>C	p.L18P	58,6	70,21	80,8	70,14
ESRP1	54845	8	95709101	95709101	Missense_Mutation	SNP	A	G	c.1993A>G	p.I665V	100,6	101,7	99,9	75,5
TRPS1	7227	8	116426278	116426279	Missense_Mutation	DNP	CA	TG	c.3818_3819TG>CA	p.V1273A	67,6	88,5	75,10	71,8
KIFC2	90990	8	145698453	145698453	Missense_Mutation	SNP	C	A	c.2137C>A	p.Q713K	19,5	19,4	25,7	17,3
MEGF9	1955	9	123367911	123367911	Missense_Mutation	SNP	G	C	c.1366C>G	p.L456V	28,5	13,3	18,7	8,3
RALGPS1	9649	9	129961332	129961332	Missense_Mutation	SNP	T	G	c.1234T>G	p.S412A	104,8	67,9	105,11	70,10
BEND7	222389	10	13494551	13494551	Missense_Mutation	SNP	T	C	c.1171A>G	p.K391E	41,10	27,17	31,11	13,13
NRP1	8829	10	33475205	33475205	Missense_Mutation	SNP	G	T	c.2274C>A	p.H758Q	30,19	26,15	32,15	32,11
ADO	84890	10	64565101	64565101	Missense_Mutation	SNP	C	G	c.282C>G	p.D94E	93,12	84,5	96,19	105,10
CCAR1	55749	10	70516223	70516223	Missense_Mutation	SNP	G	A	c.1819G>A	p.E607K	55,16	59,8	56,15	53,14
DHX32	55760	10	127527581	127527581	Missense_Mutation	SNP	A	C	c.1870T>G	p.Y624D	9,7	5,14	20,5	11,6
EPS8L2	64787	11	722758	722758	Missense_Mutation	SNP	G	C	c.1294G>C	p.E432Q	48,12	59,14	81,14	57,24
SWAP70	23075	11	9771492	9771492	Missense_Mutation	SNP	G	T	c.1733G>T	p.W578L	37,12	39,13	47,11	36,12
AHNAK	79026	11	62299332	62299332	Missense_Mutation	SNP	C	G	c.2557G>C	p.E853Q	97,30	93,40	107,40	100,49
GRIK4	2900	11	120811060	120811060	Missense_Mutation	SNP	C	G	c.1481C>G	p.A494G	42,9	24,9	50,9	47,14
MSANTD2	79684	11	124644646	124644646	Missense_Mutation	SNP	A	C	c.735T>G	p.D245E	29,4	31,7	49,11	35,3
SCN8A	6334	12	52115561	52115561	Missense_Mutation	SNP	G	T	c.1867G>T	p.G623C	113,7	126,5	119,8	141,9
HOXC5	3222	12	54427163	54427163	Missense_Mutation	SNP	C	T	c.257C>T	p.P86L	44,5	26,6	47,10	54,9
FOXG1	2290	14	29237004	29237004	Missense_Mutation	SNP	G	C	c.519G>C	p.E173D	97,5	77,6	66,13	93,10
MDGA2	161357	14	48143783	48143783	Missense_Mutation	SNP	G	C	c.10C>G	p.L4V	176,15	197,12	192,10	199,16
PTGER2	5732	14	52793975	52793975	Missense_Mutation	SNP	G	A	c.880G>A	p.E294K	38,4	33,5	39,9	32,7
TDRD9	122402	14	104457498	104457498	Splice_Site	SNP	A	G	c.1117A>G	p.N373D	40,11	42,12	36,11	42,8
MEIS2	4212	15	37184493	37184493	Missense_Mutation	SNP	T	C	c.1315A>G	p.M439V	105,7	127,11	124,31	127,11
C16orf72	29035	16	9210599	9210599	Missense_Mutation	SNP	T	C	c.658T>C	p.S220P	68,10	69,5	86,17	51,14
C16orf72	29035	16	9210656	9210656	Missense_Mutation	SNP	T	A	c.715T>A	p.S239T	45,7	59,5	51,18	42,11
SMPD3	55512	16	68482255	68482255	Splice_Site	SNP	C	T			42,9	35,14	41,13	41,16
KDM6B	23135	17	7750648	7750648	Missense_Mutation	SNP	A	T	c.1135A>T	p.T379S	219,30	217,16	215,28	230,24
CHD3	1107	17	7803663	7803663	Frame_Shift_Del	DEL	C	-	c.2738delC	p.T913fs	44,16	59,14	74,12	57,16
GPR179	440435	17	36483577	36483577	Missense_Mutation	SNP	G	A	c.5875C>T	p.P1959S	37,18	30,21	49,40	31,16
NR1D1	9572	17	38249442	38249442	Missense_Mutation	SNP	A	G	c.1739T>C	p.L580S	97,22	107,11	113,30	109,20
KRTAP9-3	83900	17	39388768	39388768	Frame_Shift_Del	DEL	C	-	c.15delC	p.C5fs	12,3	14,7	21,6	10,3
KRTAP9-3	83900	17	39388769	39388769	Missense_Mutation	SNP	T	G	c.16T>G	p.S6A	12,3	14,7	21,6	10,3
CELF4	56853	18	34839207	34839207	Missense_Mutation	SNP	A	G	c.1270T>C	p.F424L	26,5	30,5	36,12	35,6
MAP2K2	5605	19	4117541	4117541	Missense_Mutation	SNP	T	G	c.179A>C	p.Q60P	29,58	42,76	34,62	32,86
LDLR	3949	19	11240271	11240271	Missense_Mutation	SNP	C	G	c.2472C>G	p.D824E	124,42	152,41	146,39	112,50
NFIX	4784	19	13201163	13201163	Missense_Mutation	SNP	C	T	c.1453C>T	p.P485S	202,13	194,22	222,33	207,38
AKAP8L	26993	19	15514410	15514410	Missense_Mutation	SNP	T	G	c.238A>C	p.T80P	87,9	96,6	119,20	106,6
AKAP8L	26993	19	15514434	15514434	Missense_Mutation	SNP	G	C	c.214C>G	p.P72A	97,9	102,7	133,24	113,6
ZNF99	7652	19	22941192	22941192	Nonsense_Mutation	SNP	T	A	c.1519A>T	p.K507*	103,21	139,35	123,45	132,33
KMT2B	9757	19	36216458	36216458	Missense_Mutation	SNP	C	A	c.3721C>A	p.H1241N	138,7	122,16	154,18	140,15
FOSB	2354	19	45976143	45976143	Missense_Mutation	SNP	A	G	c.890A>G	p.N297S	119,15	161,23	148,42	164,14
PYGB	5834	20	25271178	25271178	Missense_Mutation	SNP	T	C	c.1889T>C	p.V630A	100,24	118,27	108,27	120,16
MYBL2	4605	20	42344680	42344680	Missense_Mutation	SNP	G	A	c.2056G>A	p.G686S	136,6	193,10	207,10	179,5
MYBL2	4605	20	42344692	42344692	Missense_Mutation	SNP	C	T	c.2068C>T	p.P690S	126,5	190,10	196,10	170,5
ACOT8	10005	20	44470511	44470511	Missense_Mutation	SNP	C	T	c.926G>A	p.R309Q	99,16	99,25	108,26	110,24
SIK1	150094	21	44841221	44841221	Missense_Mutation	SNP	A	G	c.526T>C	p.S176P	139,12	160,6	151,17	146,5
CBY1	25776	22	39067168	39067168	Missense_Mutation	SNP	T	C	c.278T>C	p.L93P	739,36	809,48	862,48	869,42
KDM6A	7403	X	44732825	44732826	In_Frame_Ins	INS	-	CCGCCG	c.28_29insCCGCCG	p.16_17insAA	20,7	21,4	15,7	16,7
FMR1	2332	X	147024753	147024753	Missense_Mutation	SNP	A	G	c.1378A>G	p.S460G	93,10	62,6	83,12	78,9
