# Supplementary material for: Combating acquired resistance to MAPK inhibitors in melanoma by targeting Abl1/2-mediated reactivation of MEK/ERK/MYC signaling
Source: Nat Commun. 2020 Oct 29;11:5463. doi: 10.1038/s41467-020-19075-3 (PMC7596241; doi:10.1038/s41467-020-19075-3)
Supplement: Supplementary file 11 — Supplementary Data 8 [file 41467_2020_19075_MOESM11_ESM.xlsx]

## Sheet: Sheet 1
Hugo_Symbol	Entrez_Gene_Id	Chromosome	Start_Position	End_Position	Variant_Classification	Variant_Type	Reference_Allele	Tumor_Seq_Allele2	cDNA_Change	Protein_Change	Mel-BR-45-res
CAMTA1	23261	1	7724819	7724819	Missense_Mutation	SNP	G	A	c.2212G>A	p.G738S	144,4
SZRD1	26099	1	16719781	16719781	Missense_Mutation	SNP	G	A	c.160G>A	p.A54T	137,8
ARHGEF10L	55160	1	17939590	17939590	Missense_Mutation	SNP	C	T	c.647C>T	p.A216V	100,7
WNT4	54361	1	22446612	22446613	Missense_Mutation	DNP	TT	CC	c.986_987AA>GG	p.K329R	124,3
EPHA8	2046	1	22928190	22928190	Missense_Mutation	SNP	C	T	c.2974C>T	p.R992W	65,5
ARID1A	8289	1	27099352	27099352	Missense_Mutation	SNP	T	C	c.3589T>C	p.S1197P	59,3
EYA3	2140	1	28354327	28354327	Missense_Mutation	SNP	G	A	c.472C>T	p.P158S	49,4
PUM1	9698	1	31532100	31532100	Missense_Mutation	SNP	T	G	c.314A>C	p.N105T	64,4
RNF19B	127544	1	33430182	33430182	Missense_Mutation	SNP	C	G	c.105G>C	p.L35F	38,12
HIVEP3	59269	1	42050450	42050451	Missense_Mutation	DNP	CA	TG	c.18_19TG>CA	p.V7I	33,5
HIVEP3	59269	1	42050457	42050457	Missense_Mutation	SNP	T	G	c.12A>C	p.E4D	31,5
C1orf50	79078	1	43233249	43233249	Missense_Mutation	SNP	C	T	c.149C>T	p.A50V	78,7
SLC6A9	6536	1	44476508	44476508	Missense_Mutation	SNP	T	G	c.296A>C	p.K99T	211,7
SLC6A9	6536	1	44476523	44476523	Missense_Mutation	SNP	C	T	c.281G>A	p.R94K	201,7
RNF220	55182	1	45111108	45111108	Missense_Mutation	SNP	A	G	c.1393A>G	p.S465G	108,9
PTCH2	8643	1	45295103	45295104	Missense_Mutation	DNP	CA	TG	c.1185_1186TG>CA	p.A396T	70,3
PTCH2	8643	1	45295106	45295107	Missense_Mutation	DNP	CA	TG	c.1182_1183TG>CA	p.A395T	71,3
MAST2	23139	1	46497963	46497963	Missense_Mutation	SNP	A	T	c.3301A>T	p.M1101L	129,8
LRRC41	10489	1	46768873	46768873	Missense_Mutation	SNP	T	C	c.122A>G	p.N41S	140,14
FOXD2	2306	1	47903874	47903874	Missense_Mutation	SNP	G	C	c.67G>C	p.A23P	23,2
ZFYVE9	9372	1	52704540	52704540	Frame_Shift_Del	DEL	A	-	c.1451delA	p.Q484fs	83,4
ZFYVE9	9372	1	52732497	52732497	Missense_Mutation	SNP	G	A	c.2449G>A	p.A817T	29,5
C1orf123	54987	1	53681691	53681691	Missense_Mutation	SNP	G	A	c.377C>T	p.A126V	50,3
PPAP2B	8613	1	57044605	57044605	Missense_Mutation	SNP	T	C	c.85A>G	p.S29G	95,5
PPAP2B	8613	1	57044607	57044607	Missense_Mutation	SNP	C	T	c.83G>A	p.R28K	95,5
SGIP1	84251	1	67101654	67101654	Missense_Mutation	SNP	A	C	c.127A>C	p.N43H	48,3
ZNF326	284695	1	90472996	90472996	Missense_Mutation	SNP	G	C	c.302G>C	p.S101T	49,7
ZNF326	284695	1	90473260	90473260	Missense_Mutation	SNP	A	G	c.566A>G	p.N189S	64,5
FNBP1L	54874	1	94001961	94001961	Missense_Mutation	SNP	T	C	c.1063T>C	p.F355L	72,4
OLFM3	118427	1	102290737	102290737	Missense_Mutation	SNP	T	C	c.497A>G	p.D166G	56,4
RNF115	27246	1	145688147	145688147	Missense_Mutation	SNP	G	C	c.842G>C	p.S281T	42,3
RNF115	27246	1	145688155	145688155	Missense_Mutation	SNP	A	T	c.850A>T	p.T284S	37,3
ASH1L	55870	1	155451958	155451958	Missense_Mutation	SNP	T	C	c.703A>G	p.T235A	41,5
KIAA0907	22889	1	155891390	155891390	Missense_Mutation	SNP	C	T	c.1042G>A	p.V348I	30,6
SMG5	23381	1	156222800	156222800	Missense_Mutation	SNP	C	T	c.2572G>A	p.V858I	22,3
ADCY10	55811	1	167871256	167871256	Missense_Mutation	SNP	G	C	c.290C>G	p.A97G	57,10
ATP1B1	481	1	169100782	169100782	Missense_Mutation	SNP	G	A	c.901G>A	p.V301I	192,13
PRRC2C	23215	1	171560912	171560912	Missense_Mutation	SNP	T	A	c.8380T>A	p.S2794T	10,2
PRRC2C	23215	1	171560918	171560918	Missense_Mutation	SNP	G	A	c.8386G>A	p.A2796T	10,2
LAMC1	3915	1	182993243	182993243	Missense_Mutation	SNP	G	A	c.392G>A	p.S131N	67,7
CFH	3075	1	196709779	196709779	Missense_Mutation	SNP	C	T	c.2813C>T	p.S938F	29,3
ZNF281	23528	1	200377718	200377719	Missense_Mutation	DNP	AA	TG	c.1115_1116TT>CA	p.V372A	38,2
ZNF281	23528	1	200377725	200377725	Missense_Mutation	SNP	A	G	c.1109T>C	p.V370A	36,2
CHIT1	1118	1	203197675	203197675	Missense_Mutation	SNP	A	C	c.41T>G	p.L14R	25,10
ATF3	467	1	212788568	212788568	Missense_Mutation	SNP	G	A	c.205G>A	p.D69N	45,19
SPATA17	128153	1	217842412	217842412	Missense_Mutation	SNP	C	A	c.278C>A	p.A93E	22,4
FMN2	56776	1	240493973	240493974	Missense_Mutation	DNP	GA	CT	c.4508_4509GA>CT	p.G1503A	42,2
ASAP2	8853	2	9347277	9347277	Missense_Mutation	SNP	A	T	c.44A>T	p.H15L	182,98
FAM84A	151354	2	14774604	14774605	Missense_Mutation	DNP	TG	CC	c.501_502TG>CC	p.E168Q	94,3
SMC6	79677	2	17881525	17881525	Missense_Mutation	SNP	C	T	c.2344G>A	p.A782T	28,3
DNAJC27	51277	2	25186337	25186337	Missense_Mutation	SNP	G	T	c.177C>A	p.H59Q	34,3
KCNK3	3777	2	26915880	26915880	Missense_Mutation	SNP	A	T	c.137A>T	p.Q46L	74,10
KCNK3	3777	2	26915909	26915909	Missense_Mutation	SNP	C	G	c.166C>G	p.Q56E	78,11
BIRC6	57448	2	32690194	32690194	Missense_Mutation	SNP	C	T	c.5318C>T	p.P1773L	41,5
MORN2	729967	2	39108683	39108683	Missense_Mutation	SNP	A	C	c.101A>C	p.N34T	53,3
PREPL	9581	2	44549015	44549015	Missense_Mutation	SNP	A	G	c.2045T>C	p.L682P	40,3
CCDC88A	55704	2	55529040	55529040	Missense_Mutation	SNP	C	G	c.4640G>C	p.G1547A	29,2
KIAA1841	84542	2	61315522	61315522	Missense_Mutation	SNP	A	G	c.1007A>G	p.K336R	40,6
DCTN1	1639	2	74596539	74596539	Missense_Mutation	SNP	A	G	c.1472T>C	p.M491T	179,12
WDR54	84058	2	74649462	74649462	Missense_Mutation	SNP	C	T	c.182C>T	p.A61V	142,11
DNAH6	1768	2	84777020	84777020	Missense_Mutation	SNP	C	T	c.1324C>T	p.R442C	37,13
RANBP2	5903	2	109347877	109347877	Missense_Mutation	SNP	C	G	c.352C>G	p.L118V	43,3
PTPN4	5775	2	120690061	120690061	Missense_Mutation	SNP	A	T	c.1132A>T	p.I378L	121,7
ARHGAP15	55843	2	144193221	144193221	Missense_Mutation	SNP	A	C	c.526A>C	p.I176L	20,2
ARHGAP15	55843	2	144193241	144193241	Missense_Mutation	SNP	C	A	c.546C>A	p.H182Q	29,3
ZEB2	9839	2	145147020	145147020	Nonstop_Mutation	SNP	A	C	c.3643T>G	p.*1215E	49,4
EPC2	26122	2	149528753	149528753	Missense_Mutation	SNP	A	C	c.1517A>C	p.H506P	48,7
NEB	4703	2	152497025	152497026	Missense_Mutation	DNP	GA	AT	c.8528_8529TC>AT	p.F2843Y	67,7
CYTIP	9595	2	158272203	158272203	Missense_Mutation	SNP	C	T	c.1066G>A	p.E356K	65,20
PKP4	8502	2	159533354	159533355	Missense_Mutation	DNP	TG	CA	c.3231_3232TG>CA	p.A1078T	59,4
BAZ2B	29994	2	160310136	160310136	Missense_Mutation	SNP	C	T	c.322G>A	p.A108T	38,3
TANK	10010	2	162087525	162087525	Missense_Mutation	SNP	T	G	c.564T>G	p.D188E	42,4
IFIH1	64135	2	163150102	163150102	Missense_Mutation	SNP	A	C	c.846T>G	p.S282R	115,10
IFIH1	64135	2	163150138	163150138	Missense_Mutation	SNP	T	G	c.810A>C	p.L270F	94,7
STK39	27347	2	169103870	169103870	Missense_Mutation	SNP	C	T	c.76G>A	p.A26T	33,3
TLK1	9874	2	172016886	172016886	Missense_Mutation	SNP	T	C	c.53A>G	p.Q18R	64,4
MTX2	10651	2	177193047	177193047	Missense_Mutation	SNP	G	T	c.312G>T	p.E104D	37,2
SATB2	23314	2	200188627	200188627	Missense_Mutation	SNP	T	C	c.1441A>G	p.I481V	47,4
ABI2	10152	2	204261631	204261631	Missense_Mutation	SNP	C	G	c.875C>G	p.T292S	86,6
IKZF2	22807	2	213921669	213921669	Missense_Mutation	SNP	C	G	c.294G>C	p.E98D	104,6
GMPPA	29926	2	220368868	220368869	Frame_Shift_Del	DEL	CT	-	c.553_554delCT	p.L185fs	80,4
SETD5	55209	3	9490257	9490257	Missense_Mutation	SNP	C	G	c.2289C>G	p.I763M	86,6
ALS2CL	259173	3	46717787	46717787	Missense_Mutation	SNP	G	T	c.2134C>A	p.L712M	56,3
BSN	8927	3	49680487	49680487	Missense_Mutation	SNP	G	A	c.1420G>A	p.V474M	41,2
CACNA2D2	9254	3	50416863	50416863	Splice_Site	SNP	G	A	c.1152C>T	p.N384N	47,3
APPL1	26060	3	57274553	57274553	Missense_Mutation	SNP	A	T	c.346A>T	p.T116S	43,4
MAGI1	9223	3	65342265	65342265	Missense_Mutation	SNP	C	T	c.4177G>A	p.E1393K	247,20
MAGI1	9223	3	65415664	65415664	Missense_Mutation	SNP	A	C	c.1698T>G	p.N566K	185,6
EPHA3	2042	3	89390193	89390193	Missense_Mutation	SNP	C	A	c.942C>A	p.D314E	92,5
MORC1	27136	3	108822752	108822752	Missense_Mutation	SNP	T	G	c.167A>C	p.K56T	63,3
ZNF148	7707	3	124951261	124951261	Missense_Mutation	SNP	G	A	c.2309C>T	p.P770L	61,5
ZNF148	7707	3	124951298	124951298	Missense_Mutation	SNP	G	A	c.2272C>T	p.R758W	66,5
ZXDC	79364	3	126193858	126193858	Missense_Mutation	SNP	C	T	c.851G>A	p.S284N	68,5
PPP2R3A	5523	3	135721200	135721200	Missense_Mutation	SNP	C	A	c.860C>A	p.S287Y	55,3
STAG1	10274	3	136060302	136060302	Missense_Mutation	SNP	T	C	c.3538A>G	p.T1180A	26,2
PLS1	5357	3	142430438	142430439	Missense_Mutation	DNP	AT	GA	c.1725_1726AT>GA	p.S576T	29,2
PLOD2	5352	3	145797001	145797001	Missense_Mutation	SNP	T	G	c.1402A>C	p.K468Q	21,2
MECOM	2122	3	168833825	168833825	Missense_Mutation	SNP	A	C	c.1271T>G	p.F424C	42,2
MECOM	2122	3	168833847	168833847	Missense_Mutation	SNP	T	G	c.1249A>C	p.I417L	43,3
PRKCI	5584	3	169940502	169940503	Missense_Mutation	DNP	AG	GT	c.45_46AG>GT	p.G16C	36,3
PRKCI	5584	3	169940512	169940512	Missense_Mutation	SNP	A	G	c.55A>G	p.S19G	38,2
LRCH3	84859	3	197556453	197556453	Missense_Mutation	SNP	G	A	c.796G>A	p.V266I	62,5
BOD1L1	259282	4	13606314	13606314	Missense_Mutation	SNP	T	G	c.2210A>C	p.D737A	27,20
LCORL	254251	4	17885757	17885757	Missense_Mutation	SNP	T	G	c.1395A>C	p.E465D	44,3
LCORL	254251	4	17885762	17885762	Missense_Mutation	SNP	T	G	c.1390A>C	p.I464L	45,3
AASDH	132949	4	57211334	57211335	Missense_Mutation	DNP	TG	CA	c.2610_2611CA>TG	p.I871V	34,2
EPHA5	2044	4	66467788	66467788	Missense_Mutation	SNP	G	C	c.481C>G	p.Q161E	41,2
UGT2B4	7363	4	70361497	70361497	Missense_Mutation	SNP	A	G	c.83T>C	p.V28A	71,26
ADAMTS3	9508	4	73171710	73171710	Missense_Mutation	SNP	T	C	c.2254A>G	p.I752V	37,5
ANKRD17	26057	4	74005979	74005979	Missense_Mutation	SNP	C	T	c.2354G>A	p.S785N	19,5
PPEF2	5470	4	76797610	76797610	Missense_Mutation	SNP	G	A	c.1150C>T	p.R384W	37,7
SHROOM3	57619	4	77700188	77700188	Missense_Mutation	SNP	A	G	c.5849A>G	p.K1950R	27,2
WDFY3	23001	4	85731205	85731205	Missense_Mutation	SNP	T	A	c.2180A>T	p.D727V	35,11
LEF1	51176	4	109002760	109002760	Missense_Mutation	SNP	A	C	c.704T>G	p.V235G	24,4
MFSD8	256471	4	128865069	128865069	Missense_Mutation	SNP	T	G	c.277A>C	p.I93L	55,3
IRF2	3660	4	185329381	185329383	Missense_Mutation	TNP	GAT	AGC	c.458_460ATC>GCT	p.153_154DL>GF	27,2
GOLPH3	64083	5	32174109	32174109	Missense_Mutation	SNP	A	G	c.32T>C	p.L11P	31,9
RXFP3	51289	5	33937171	33937171	Missense_Mutation	SNP	T	A	c.326T>A	p.M109K	150,5
ZSWIM6	57688	5	60768549	60768549	Missense_Mutation	SNP	T	C	c.718T>C	p.S240P	30,3
TNPO1	3842	5	72144277	72144277	Missense_Mutation	SNP	G	C	c.81G>C	p.L27F	120,3
FAM151B	167555	5	79815634	79815634	Missense_Mutation	SNP	C	A	c.440C>A	p.A147E	58,14
RASA1	5921	5	86681151	86681151	Missense_Mutation	SNP	T	C	c.2792T>C	p.I931T	72,6
MEF2C	4208	5	88018677	88018677	Missense_Mutation	SNP	T	C	c.1166A>G	p.N389S	94,9
SLC22A5	6584	5	131705710	131705710	Missense_Mutation	SNP	C	A	c.46C>A	p.P16T	192,8
SAR1B	51128	5	133945363	133945363	Splice_Site	SNP	A	G	c.246T>C	p.A82A	86,3
PCDHA4	56144	5	140186941	140186941	Missense_Mutation	SNP	G	A	c.169G>A	p.A57T	108,12
PCDHA4	56144	5	140186981	140186981	Missense_Mutation	SNP	G	A	c.209G>A	p.G70D	108,12
PCDHA4	56144	5	140186990	140186990	Missense_Mutation	SNP	G	A	c.218G>A	p.G73D	107,12
FBXO38	81545	5	147807373	147807373	Missense_Mutation	SNP	C	G	c.2516C>G	p.S839C	140,17
WWC1	23286	5	167719240	167719240	Missense_Mutation	SNP	C	G	c.83C>G	p.T28R	142,14
FOXC1	2296	6	1611689	1611689	Missense_Mutation	SNP	G	A	c.1009G>A	p.A337T	13,3
FAM50B	26240	6	3850719	3850719	Missense_Mutation	SNP	T	G	c.674T>G	p.L225R	148,4
KAAG1	353219	6	24358074	24358075	Frame_Shift_Ins	INS	-	C	c.207_208insC	p.P70fs	81,41
ZKSCAN4	387032	6	28213261	28213261	Missense_Mutation	SNP	T	C	c.1271A>G	p.K424R	77,8
PRRC2A	7916	6	31592126	31592126	Missense_Mutation	SNP	G	A	c.379G>A	p.A127T	74,5
RGL2	5863	6	33266290	33266290	Missense_Mutation	SNP	C	T	c.98G>A	p.G33D	29,2
MDGA1	266727	6	37619959	37619960	Missense_Mutation	DNP	CA	TG	c.1139_1140TG>CA	p.M380T	82,3
PRPH2	5961	6	42666107	42666108	Missense_Mutation	DNP	CA	AG	c.966_967TG>CT	p.V323L	94,3
PTK7	5754	6	43110008	43110008	Missense_Mutation	SNP	A	G	c.2018A>G	p.K673R	84,3
RUNX2	860	6	45390415	45390432	In_Frame_Del	DEL	GCAACAGCAGCAGCAACA	-	c.144_161delGCAACAGCAGCAGCAACA	p.QQQQQQ61del	102,7
KLHL31	401265	6	53516538	53516538	Missense_Mutation	SNP	C	T	c.1763G>A	p.S588N	105,6
PHF3	23469	6	64356562	64356562	Missense_Mutation	SNP	G	A	c.106G>A	p.A36T	87,9
MTO1	25821	6	74183155	74183156	Missense_Mutation	DNP	TG	CA	c.603_604TG>CA	p.V202I	26,2
SENP6	26054	6	76350402	76350402	Missense_Mutation	SNP	G	A	c.461G>A	p.S154N	17,3
SENP6	26054	6	76350405	76350405	Missense_Mutation	SNP	T	A	c.464T>A	p.L155Q	17,3
MMS22L	253714	6	97629824	97629824	Missense_Mutation	SNP	G	C	c.2340C>G	p.C780W	36,4
SOBP	55084	6	107908303	107908303	Missense_Mutation	SNP	A	G	c.593A>G	p.H198R	21,2
SOBP	55084	6	107908312	107908313	Missense_Mutation	DNP	AT	CG	c.602_603AT>CG	p.N201T	22,2
TRAF3IP2	10758	6	111880738	111880738	Missense_Mutation	SNP	C	A	c.1595G>T	p.W532L	52,11
CITED2	10370	6	139694661	139694662	Missense_Mutation	DNP	CA	TG	c.420_421TG>CA	p.A141T	62,5
RMND1	55005	6	151766730	151766730	Missense_Mutation	SNP	T	G	c.217A>C	p.K73Q	25,10
ARID1B	57492	6	157100251	157100252	In_Frame_Ins	INS	-	GCGGCG	c.1188_1189insGCGGCG	p.396_397insAA	56,10
ARID1B	57492	6	157100252	157100252	Missense_Mutation	SNP	T	G	c.1189T>G	p.S397A	56,10
WTAP	9589	6	160169377	160169377	Missense_Mutation	SNP	G	A	c.428G>A	p.S143N	59,4
WTAP	9589	6	160169397	160169397	Missense_Mutation	SNP	G	A	c.448G>A	p.D150N	64,4
RADIL	55698	7	4874818	4874818	Missense_Mutation	SNP	G	A	c.836C>T	p.T279I	63,23
ETV1	2115	7	14027776	14027776	Missense_Mutation	SNP	T	G	c.68A>C	p.N23T	36,6
NPVF	64111	7	25266254	25266254	Missense_Mutation	SNP	T	G	c.530A>C	p.K177T	53,16
HOXA13	3209	7	27238811	27238811	Missense_Mutation	SNP	C	T	c.886G>A	p.A296T	134,8
AQP1	358	7	30963074	30963074	Missense_Mutation	SNP	G	A	c.640G>A	p.V214M	55,20
POU6F2	11281	7	39125590	39125590	Missense_Mutation	SNP	T	C	c.149T>C	p.V50A	116,6
TBRG4	9238	7	45145113	45145113	Missense_Mutation	SNP	G	A	c.662C>T	p.S221F	103,32
LRCH4	4034	7	100179992	100179992	Missense_Mutation	SNP	C	T	c.311G>A	p.R104K	71,4
ACTL6B	51412	7	100253141	100253141	Missense_Mutation	SNP	G	C	c.171C>G	p.D57E	168,11
MUC17	140453	7	100681530	100681530	Missense_Mutation	SNP	C	A	c.6833C>A	p.T2278K	387,24
ATXN7L1	222255	7	105255235	105255235	Missense_Mutation	SNP	G	T	c.1546C>A	p.L516M	54,3
HBP1	26959	7	106836470	106836470	Missense_Mutation	SNP	A	G	c.1259A>G	p.N420S	86,3
TMEM168	64418	7	112424367	112424367	Missense_Mutation	SNP	T	G	c.514A>C	p.M172L	66,9
FOXP2	93986	7	114174696	114174696	Missense_Mutation	SNP	C	T	c.193C>T	p.L65F	89,4
FAM71F1	84691	7	128358922	128358922	Missense_Mutation	SNP	G	T	c.472G>T	p.D158Y	47,11
SMO	6608	7	128850241	128850241	Missense_Mutation	SNP	C	A	c.1504C>A	p.Q502K	179,6
UBN2	254048	7	138978057	138978057	Missense_Mutation	SNP	A	C	c.3749A>C	p.N1250T	68,4
C7orf13	129790	7	156433296	156433296	Missense_Mutation	SNP	A	G	c.53T>C	p.L18P	70,21
SLC7A2	6542	8	17406231	17406231	Missense_Mutation	SNP	G	T	c.577G>T	p.V193F	67,5
SLC7A2	6542	8	17412175	17412175	Missense_Mutation	SNP	A	G	c.1162A>G	p.I388V	34,2
PCM1	5108	8	17804729	17804729	Missense_Mutation	SNP	T	C	c.818T>C	p.I273T	64,4
IMPAD1	54928	8	57905836	57905836	Missense_Mutation	SNP	C	A	c.309G>T	p.E103D	151,5
CHD7	55636	8	61654901	61654901	Missense_Mutation	SNP	A	G	c.910A>G	p.I304V	49,3
CHD7	55636	8	61654965	61654965	Missense_Mutation	SNP	A	G	c.974A>G	p.N325S	42,3
ARFGEF1	10565	8	68213584	68213584	Missense_Mutation	SNP	T	C	c.187A>G	p.S63G	35,3
ZBTB10	65986	8	81399698	81399698	Missense_Mutation	SNP	T	C	c.653T>C	p.V218A	58,4
WWP1	11059	8	87447715	87447715	Missense_Mutation	SNP	G	A	c.1636G>A	p.G546S	58,5
ESRP1	54845	8	95709101	95709101	Missense_Mutation	SNP	A	G	c.1993A>G	p.I665V	101,7
LRP12	29967	8	105544170	105544170	Missense_Mutation	SNP	T	A	c.101A>T	p.H34L	34,4
TRPS1	7227	8	116426278	116426279	Missense_Mutation	DNP	CA	TG	c.3818_3819TG>CA	p.V1273A	88,5
ENPP2	5168	8	120598520	120598520	Missense_Mutation	SNP	A	T	c.1273T>A	p.L425M	34,3
PHF20L1	51105	8	133826925	133826925	Missense_Mutation	SNP	A	T	c.974A>T	p.D325V	78,8
KIFC2	90990	8	145698453	145698453	Missense_Mutation	SNP	C	A	c.2137C>A	p.Q713K	19,4
MLLT3	4300	9	20414290	20414298	In_Frame_Del	DEL	CTGCTGCTA	-	c.546_554delTAGCAGCAG	p.182_185SSSS>S	46,5
PLAA	9373	9	26920309	26920309	Missense_Mutation	SNP	T	G	c.1113A>C	p.E371D	46,5
FAM214B	80256	9	35105718	35105718	Missense_Mutation	SNP	T	C	c.1424A>G	p.N475S	23,3
ALDH1B1	219	9	38396573	38396573	Missense_Mutation	SNP	T	G	c.828T>G	p.D276E	48,4
TMEM2	23670	9	74360437	74360438	Missense_Mutation	DNP	AT	TC	c.530_531AT>GA	p.H177R	31,3
VPS13A	23230	9	79959983	79959983	Missense_Mutation	SNP	T	C	c.7214T>C	p.L2405S	19,2
SPIN1	10927	9	91090014	91090014	Missense_Mutation	SNP	G	T	c.611G>T	p.R204M	10,3
ROR2	4920	9	94486420	94486420	Missense_Mutation	SNP	A	G	c.2356T>C	p.Y786H	14,2
WNK2	65268	9	96070660	96070660	Missense_Mutation	SNP	G	A	c.6421G>A	p.A2141T	42,8
TEX10	54881	9	103109182	103109183	Missense_Mutation	DNP	CA	TG	c.686_687TG>CA	p.V229A	20,2
SMC2	10592	9	106894347	106894347	Missense_Mutation	SNP	A	G	c.3049A>G	p.T1017A	18,2
ZFP37	7539	9	115805469	115805470	Missense_Mutation	DNP	TG	CT	c.1428_1429CA>AG	p.I477V	20,2
ZNF618	114991	9	116791117	116791117	Missense_Mutation	SNP	A	T	c.949A>T	p.T317S	96,4
MEGF9	1955	9	123367911	123367911	Missense_Mutation	SNP	G	C	c.1366C>G	p.L456V	13,3
FBXW2	26190	9	123550191	123550191	Missense_Mutation	SNP	C	A	c.346G>T	p.A116S	48,4
GPR21	2844	9	125797031	125797032	Missense_Mutation	DNP	CA	TT	c.186_187CA>TT	p.T63S	35,3
RALGPS1	9649	9	129961332	129961332	Missense_Mutation	SNP	T	G	c.1234T>G	p.S412A	67,9
ODF2	4957	9	131246293	131246293	Missense_Mutation	SNP	C	G	c.1064C>G	p.S355C	46,3
PRRC2B	84726	9	134305559	134305559	Missense_Mutation	SNP	A	C	c.28A>C	p.K10Q	72,3
C9orf172	389813	9	139738988	139738988	Missense_Mutation	SNP	A	C	c.122A>C	p.E41A	56,3
C9orf172	389813	9	139738993	139738993	Missense_Mutation	SNP	G	A	c.127G>A	p.A43T	53,3
ZMYND11	10771	10	267274	267274	Missense_Mutation	SNP	C	A	c.416C>A	p.P139H	33,4
BEND7	222389	10	13494551	13494551	Missense_Mutation	SNP	T	C	c.1171A>G	p.K391E	27,17
FAM188A	80013	10	15883452	15883452	Missense_Mutation	SNP	C	G	c.382G>C	p.E128Q	55,3
BAMBI	25805	10	28966848	28966848	Missense_Mutation	SNP	A	T	c.22A>T	p.I8F	22,4
NRP1	8829	10	33475205	33475205	Missense_Mutation	SNP	G	T	c.2274C>A	p.H758Q	26,15
PARD3	56288	10	34688322	34688322	Missense_Mutation	SNP	C	G	c.826G>C	p.E276Q	28,4
SGMS1	259230	10	52103726	52103726	Missense_Mutation	SNP	C	T	c.149G>A	p.C50Y	47,4
ANK3	288	10	61967813	61967813	Missense_Mutation	SNP	T	C	c.1175A>G	p.N392S	166,9
ADO	84890	10	64565101	64565101	Missense_Mutation	SNP	C	G	c.282C>G	p.D94E	84,5
ADO	84890	10	64565142	64565142	Missense_Mutation	SNP	C	G	c.323C>G	p.S108C	68,5
CCAR1	55749	10	70516223	70516223	Missense_Mutation	SNP	G	A	c.1819G>A	p.E607K	59,8
SPOCK2	9806	10	73822856	73822856	Missense_Mutation	SNP	G	T	c.1056C>A	p.S352R	75,6
KCNMA1	3778	10	78761219	78761219	Missense_Mutation	SNP	C	T	c.2212G>A	p.A738T	45,3
LGI1	9211	10	95518047	95518047	Missense_Mutation	SNP	C	G	c.146C>G	p.T49S	36,4
CNNM2	54805	10	104678265	104678265	Missense_Mutation	SNP	A	G	c.28A>G	p.K10E	45,7
DHX32	55760	10	127527581	127527581	Missense_Mutation	SNP	A	C	c.1870T>G	p.Y624D	5,14
EPS8L2	64787	11	722758	722758	Missense_Mutation	SNP	G	C	c.1294G>C	p.E432Q	59,14
OR51B6	390058	11	5373581	5373581	Missense_Mutation	SNP	C	T	c.844C>T	p.P282S	25,9
SWAP70	23075	11	9771492	9771492	Missense_Mutation	SNP	G	T	c.1733G>T	p.W578L	39,13
ABTB2	25841	11	34184153	34184153	Missense_Mutation	SNP	C	G	c.2188G>C	p.V730L	109,4
AMBRA1	55626	11	46564624	46564625	Missense_Mutation	DNP	AG	CA	c.942_943CT>TG	p.S315A	56,3
ATG13	9776	11	46690422	46690422	Missense_Mutation	SNP	A	G	c.1309A>G	p.S437G	38,2
ATG13	9776	11	46690424	46690424	Missense_Mutation	SNP	T	G	c.1311T>G	p.S437R	37,2
AHNAK	79026	11	62299332	62299332	Missense_Mutation	SNP	C	G	c.2557G>C	p.E853Q	93,40
NPAS4	266743	11	66191129	66191129	Missense_Mutation	SNP	C	A	c.889C>A	p.L297M	46,2
PICALM	8301	11	85701411	85701411	Missense_Mutation	SNP	A	C	c.1290T>G	p.D430E	45,3
FAM76B	143684	11	95512835	95512835	Missense_Mutation	SNP	T	C	c.628A>G	p.T210A	39,5
GUCY1A2	2977	11	106849351	106849351	Missense_Mutation	SNP	T	C	c.481A>G	p.I161V	24,2
ATP5L	10632	11	118277693	118277693	Missense_Mutation	SNP	T	C	c.94T>C	p.Y32H	41,4
ARHGEF12	23365	11	120351075	120351075	Missense_Mutation	SNP	G	T	c.4173G>T	p.E1391D	62,4
GRIK4	2900	11	120811060	120811060	Missense_Mutation	SNP	C	G	c.1481C>G	p.A494G	24,9
MSANTD2	79684	11	124644646	124644646	Missense_Mutation	SNP	A	C	c.735T>G	p.D245E	31,7
CDON	50937	11	125864281	125864282	Missense_Mutation	DNP	TG	CA	c.2547_2548CA>TG	p.I850V	31,2
KCNJ1	3758	11	128709493	128709494	Missense_Mutation	DNP	CT	TG	c.702_703AG>CA	p.V235I	44,3
KCNJ1	3758	11	128709947	128709947	Missense_Mutation	SNP	A	C	c.249T>G	p.I83M	61,4
KCNJ1	3758	11	128709949	128709949	Missense_Mutation	SNP	T	C	c.247A>G	p.I83V	61,4
FOXJ2	55810	12	8192640	8192640	Missense_Mutation	SNP	A	C	c.212A>C	p.Y71S	117,6
FOXJ2	55810	12	8205414	8205414	Missense_Mutation	SNP	C	A	c.1693C>A	p.P565T	52,3
GXYLT1	283464	12	42523604	42523604	Missense_Mutation	SNP	A	C	c.271T>G	p.S91A	32,11
GXYLT1	283464	12	42523634	42523634	Missense_Mutation	SNP	A	T	c.241T>A	p.C81S	38,2
RAPGEF3	10411	12	48135311	48135311	Missense_Mutation	SNP	T	C	c.1900A>G	p.N634D	78,3
SCN8A	6334	12	52115561	52115561	Missense_Mutation	SNP	G	T	c.1867G>T	p.G623C	126,5
HOXC5	3222	12	54427163	54427163	Missense_Mutation	SNP	C	T	c.257C>T	p.P86L	26,6
AGAP2	116986	12	58127904	58127904	Missense_Mutation	SNP	T	C	c.1454A>G	p.N485S	40,3
USP15	9958	12	62743077	62743077	Missense_Mutation	SNP	G	C	c.759G>C	p.M253I	65,5
BEST3	144453	12	70088227	70088227	Missense_Mutation	SNP	A	G	c.170T>C	p.V57A	24,3
PPP1R12A	4659	12	80200075	80200075	Missense_Mutation	SNP	G	C	c.1694C>G	p.S565C	31,3
ACSS3	79611	12	81528627	81528627	Missense_Mutation	SNP	T	G	c.489T>G	p.H163Q	30,2
ACSS3	79611	12	81528630	81528631	Missense_Mutation	DNP	CA	TG	c.492_493CA>TG	p.I165V	31,2
ANO4	121601	12	101413833	101413833	Missense_Mutation	SNP	A	C	c.756A>C	p.E252D	28,3
STOML3	161003	13	39544354	39544355	Missense_Mutation	DNP	CT	AC	c.483_484AG>GT	p.A162S	15,2
DGKH	160851	13	42795407	42795407	Missense_Mutation	SNP	A	T	c.3450A>T	p.K1150N	31,5
FNDC3A	22862	13	49777344	49777344	Missense_Mutation	SNP	G	A	c.3206G>A	p.C1069Y	34,2
KPNA3	3839	13	50366627	50366627	Missense_Mutation	SNP	T	C	c.16A>G	p.S6G	46,7
PIBF1	10464	13	73491239	73491240	Missense_Mutation	DNP	GG	AA	c.1665_1666GG>AA	p.V556I	98,3
PIBF1	10464	13	73491247	73491247	Missense_Mutation	SNP	T	A	c.1673T>A	p.F558Y	102,3
GPR180	160897	13	95257680	95257680	Missense_Mutation	SNP	A	G	c.181A>G	p.I61V	20,4
DOCK9	23348	13	99498193	99498193	Missense_Mutation	SNP	G	C	c.4114C>G	p.L1372V	35,3
ZIC5	85416	13	100623371	100623371	Missense_Mutation	SNP	C	T	c.559G>A	p.G187S	15,3
ZIC5	85416	13	100623392	100623393	Missense_Mutation	DNP	TG	CA	c.537_538CA>TG	p.T180A	8,3
TOX4	9878	14	21963489	21963490	Missense_Mutation	DNP	CA	TG	c.1743_1744CA>TG	p.I582V	46,2
FOXG1	2290	14	29237004	29237004	Missense_Mutation	SNP	G	C	c.519G>C	p.E173D	77,6
PRKD1	5587	14	30396581	30396582	Missense_Mutation	DNP	GA	CG	c.137_138TC>CG	p.V46A	154,4
C14orf28	122525	14	45370020	45370020	Missense_Mutation	SNP	A	G	c.382A>G	p.I128V	38,3
MDGA2	161357	14	48143783	48143783	Missense_Mutation	SNP	G	C	c.10C>G	p.L4V	197,12
PTGER2	5732	14	52793975	52793975	Missense_Mutation	SNP	G	A	c.880G>A	p.E294K	33,5
WDHD1	11169	14	55475391	55475391	Missense_Mutation	SNP	T	G	c.388A>C	p.K130Q	47,3
TTLL5	23093	14	76246001	76246002	Missense_Mutation	DNP	TT	GC	c.2471_2472TT>GC	p.I824S	42,2
TDRD9	122402	14	104457498	104457498	Splice_Site	SNP	A	G	c.1117A>G	p.N373D	42,12
FAN1	22909	15	31200381	31200382	Missense_Mutation	DNP	CC	GT	c.1295_1296CC>GT	p.T432S	45,2
MEIS2	4212	15	37184493	37184493	Missense_Mutation	SNP	T	C	c.1315A>G	p.M439V	127,11
ITPKA	3706	15	41786594	41786594	Missense_Mutation	SNP	G	A	c.469G>A	p.A157T	118,6
ITPKA	3706	15	41786596	41786597	Missense_Mutation	DNP	GG	CA	c.471_472GG>CA	p.G158S	119,6
TRPM7	54822	15	50899477	50899477	Missense_Mutation	SNP	G	T	c.2629C>A	p.Q877K	106,5
AP4E1	23431	15	51226893	51226893	Splice_Site	SNP	T	C	c.942T>C	p.Y314Y	17,2
TLN2	83660	15	63076028	63076028	Missense_Mutation	SNP	G	C	c.5675G>C	p.S1892T	42,2
PIAS1	8554	15	68445929	68445929	Splice_Site	SNP	A	C	c.830A>C	p.N277T	33,3
THSD4	79875	15	72069623	72069623	Missense_Mutation	SNP	A	C	c.2967A>C	p.R989S	92,5
UBE2Q2	92912	15	76136103	76136103	Missense_Mutation	SNP	C	G	c.96C>G	p.D32E	69,5
ETFA	2108	15	76584812	76584812	Missense_Mutation	SNP	T	C	c.311A>G	p.N104S	66,4
IGF1R	3480	15	99250869	99250869	Missense_Mutation	SNP	A	T	c.173A>T	p.Y58F	59,3
PGP	283871	16	2263798	2263799	Missense_Mutation	DNP	AG	GA	c.896_897CT>TC	p.S299F	61,3
PGP	283871	16	2263803	2263803	Missense_Mutation	SNP	C	T	c.892G>A	p.V298M	61,3
SRRM2	23524	16	2811789	2811790	Missense_Mutation	DNP	CA	TT	c.1260_1261CA>TT	p.S421C	149,5
MGRN1	23295	16	4730054	4730054	Missense_Mutation	SNP	C	T	c.1087C>T	p.P363S	45,4
RBFOX1	54715	16	7680656	7680656	Missense_Mutation	SNP	C	G	c.728C>G	p.A243G	69,7
RBFOX1	54715	16	7759095	7759095	Missense_Mutation	SNP	G	A	c.1033G>A	p.A345T	48,3
C16orf72	29035	16	9210599	9210599	Missense_Mutation	SNP	T	C	c.658T>C	p.S220P	69,5
C16orf72	29035	16	9210656	9210656	Missense_Mutation	SNP	T	A	c.715T>A	p.S239T	59,5
CLEC19A	728276	16	19315434	19315434	Missense_Mutation	SNP	G	A	c.305G>A	p.G102D	50,3
TNRC6A	27327	16	24788304	24788304	Missense_Mutation	SNP	A	G	c.214A>G	p.N72D	41,3
TNRC6A	27327	16	24828224	24828224	Missense_Mutation	SNP	A	G	c.4919A>G	p.N1640S	37,5
ZNF771	51333	16	30419458	30419458	Missense_Mutation	SNP	T	G	c.84T>G	p.D28E	85,4
FBRS	64319	16	30680938	30680938	Missense_Mutation	SNP	G	C	c.1355G>C	p.G452A	105,6
BBS2	583	16	56536618	56536618	Missense_Mutation	SNP	T	C	c.907A>G	p.I303V	57,5
SMPD3	55512	16	68482255	68482255	Splice_Site	SNP	C	T			35,14
ATXN1L	342371	16	71885323	71885324	Missense_Mutation	DNP	GA	TG	c.1680_1681GA>TG	p.T561A	63,5
GLG1	2734	16	74487131	74487131	Missense_Mutation	SNP	C	G	c.3474G>C	p.L1158F	33,3
KCNG4	93107	16	84270745	84270745	Missense_Mutation	SNP	C	T	c.347G>A	p.S116N	141,10
PIEZO1	9780	16	88782465	88782465	Missense_Mutation	SNP	T	A	c.7192A>T	p.T2398S	103,3
ZZEF1	23140	17	3962543	3962543	Missense_Mutation	SNP	T	C	c.4925A>G	p.K1642R	47,6
SPAG7	9552	17	4871032	4871032	Missense_Mutation	SNP	G	C	c.68C>G	p.T23S	56,3
EFNB3	1949	17	7612574	7612574	Missense_Mutation	SNP	C	A	c.703C>A	p.L235M	64,5
KDM6B	23135	17	7750648	7750648	Missense_Mutation	SNP	A	T	c.1135A>T	p.T379S	217,16
CHD3	1107	17	7803663	7803663	Frame_Shift_Del	DEL	C	-	c.2738delC	p.T913fs	59,14
MYH4	4622	17	10368843	10368843	Missense_Mutation	SNP	T	C	c.421A>G	p.T141A	124,7
MYH2	4620	17	10446475	10446475	Missense_Mutation	SNP	T	C	c.745A>G	p.K249E	87,4
PHF12	57649	17	27240225	27240225	Missense_Mutation	SNP	T	G	c.1364A>C	p.H455P	27,5
RHOT1	55288	17	30534008	30534008	Missense_Mutation	SNP	G	C	c.1496G>C	p.S499T	47,5
GPR179	440435	17	36483577	36483577	Missense_Mutation	SNP	G	A	c.5875C>T	p.P1959S	30,21
C17orf96	100170841	17	36829748	36829749	Missense_Mutation	DNP	TT	CC	c.1000_1001AA>GG	p.K334G	15,2
NR1D1	9572	17	38249442	38249442	Missense_Mutation	SNP	A	G	c.1739T>C	p.L580S	107,11
KRTAP9-3	83900	17	39388768	39388768	Frame_Shift_Del	DEL	C	-	c.15delC	p.C5fs	14,7
KRTAP9-3	83900	17	39388769	39388769	Missense_Mutation	SNP	T	G	c.16T>G	p.S6A	14,7
FAM134C	162427	17	40738815	40738815	Missense_Mutation	SNP	C	G	c.472G>C	p.V158L	35,4
TMEM101	84336	17	42089505	42089506	Missense_Mutation	DNP	TG	CC	c.564_565CA>GG	p.I189V	43,2
C17orf104	284071	17	42744694	42744694	Missense_Mutation	SNP	A	G	c.1415A>G	p.N472S	40,4
MED13	9969	17	60112860	60112860	Missense_Mutation	SNP	T	C	c.580A>G	p.I194V	27,5
TANC2	26115	17	61482517	61482517	Missense_Mutation	SNP	G	T	c.3144G>T	p.E1048D	106,3
CCDC47	57003	17	61831869	61831869	Missense_Mutation	SNP	A	C	c.958T>G	p.F320V	24,2
CDR2L	30850	17	72984167	72984167	Missense_Mutation	SNP	T	A	c.29T>A	p.F10Y	43,2
TNRC6C	57690	17	76045664	76045664	Missense_Mutation	SNP	C	T	c.521C>T	p.A174V	195,5
TIMP2	7077	17	76851867	76851867	Missense_Mutation	SNP	T	C	c.545A>G	p.N182S	188,10
TUBB6	84617	18	12325264	12325264	Missense_Mutation	SNP	T	A	c.476T>A	p.F159Y	75,8
TRAPPC8	22878	18	29511388	29511389	Missense_Mutation	DNP	GG	CA	c.255_256CC>TG	p.R86G	40,2
CELF4	56853	18	34839207	34839207	Missense_Mutation	SNP	A	G	c.1270T>C	p.F424L	30,5
SIGLEC15	284266	18	43417612	43417612	Missense_Mutation	SNP	G	T	c.247G>T	p.A83S	21,2
EPG5	57724	18	43528530	43528530	Missense_Mutation	SNP	G	T	c.1510C>A	p.H504N	26,2
C18orf25	147339	18	43820030	43820030	Missense_Mutation	SNP	G	A	c.775G>A	p.V259I	43,4
ZBTB7C	201501	18	45555675	45555675	Missense_Mutation	SNP	C	T	c.1816G>A	p.A606T	45,2
MBD1	4152	18	47800609	47800610	Missense_Mutation	DNP	TG	CA	c.1092_1093CA>TG	p.S365G	66,12
FECH	2235	18	55221617	55221618	Missense_Mutation	DNP	AT	CC	c.951_952AT>GG	p.S318A	46,4
MBP	4155	18	74728826	74728826	Missense_Mutation	SNP	C	T	c.139G>A	p.G47S	64,4
MAP2K2	5605	19	4117541	4117541	Missense_Mutation	SNP	T	G	c.179A>C	p.Q60P	42,76
CHAF1A	10036	19	4433232	4433232	Missense_Mutation	SNP	C	T	c.2369C>T	p.A790V	55,6
LDLR	3949	19	11240271	11240271	Missense_Mutation	SNP	C	G	c.2472C>G	p.D824E	152,41
KANK2	25959	19	11280873	11280873	Missense_Mutation	SNP	C	T	c.2263G>A	p.V755I	89,5
NFIX	4784	19	13201118	13201118	Missense_Mutation	SNP	G	A	c.1408G>A	p.A470T	121,13
NFIX	4784	19	13201163	13201163	Missense_Mutation	SNP	C	T	c.1453C>T	p.P485S	194,22
AKAP8L	26993	19	15514410	15514410	Missense_Mutation	SNP	T	G	c.238A>C	p.T80P	96,6
AKAP8L	26993	19	15514434	15514434	Missense_Mutation	SNP	G	C	c.214C>G	p.P72A	102,7
ZNF208	7757	19	22156298	22156298	Missense_Mutation	SNP	A	T	c.1538T>A	p.M513K	121,5
ZNF99	7652	19	22941192	22941192	Nonsense_Mutation	SNP	T	A	c.1519A>T	p.K507*	139,35
KMT2B	9757	19	36216458	36216458	Missense_Mutation	SNP	C	A	c.3721C>A	p.H1241N	122,16
EGLN2	112398	19	41313439	41313439	Missense_Mutation	SNP	A	G	c.1151A>G	p.K384R	47,3
ZNF155	7711	19	44495737	44495738	Missense_Mutation	DNP	CT	GC	c.53_54CT>GC	p.T18S	121,4
FOSB	2354	19	45976143	45976143	Missense_Mutation	SNP	A	G	c.890A>G	p.N297S	161,23
U2AF2	11338	19	56180543	56180543	Missense_Mutation	SNP	C	T	c.1040C>T	p.P347L	31,6
ZCCHC3	85364	20	279336	279336	Missense_Mutation	SNP	G	T	c.1109G>T	p.G370V	113,8
SCRT2	85508	20	644626	644626	Missense_Mutation	SNP	G	C	c.613C>G	p.L205V	140,5
LZTS3	0	20	3146996	3146996	Missense_Mutation	SNP	G	A	c.470C>T	p.P157L	118,17
BMP2	650	20	6750802	6750802	Missense_Mutation	SNP	C	T	c.29C>T	p.A10V	125,4
C20orf26	0	20	20180530	20180530	Missense_Mutation	SNP	C	A	c.1916C>A	p.A639E	85,6
C20orf26	0	20	20180545	20180545	Splice_Site	SNP	C	A	c.1931C>A	p.P644Q	73,4
PYGB	5834	20	25271178	25271178	Missense_Mutation	SNP	T	C	c.1889T>C	p.V630A	118,27
MYBL2	4605	20	42344680	42344680	Missense_Mutation	SNP	G	A	c.2056G>A	p.G686S	193,10
MYBL2	4605	20	42344692	42344692	Missense_Mutation	SNP	C	T	c.2068C>T	p.P690S	190,10
ACOT8	10005	20	44470511	44470511	Missense_Mutation	SNP	C	T	c.926G>A	p.R309Q	99,25
RNF114	55905	20	48558217	48558217	Missense_Mutation	SNP	C	T	c.260C>T	p.T87I	177,9
SOX18	54345	20	62680824	62680824	Missense_Mutation	SNP	C	A	c.46G>T	p.A16S	38,4
C21orf91	54149	21	19190610	19190610	Missense_Mutation	SNP	T	C	c.26A>G	p.N9S	39,3
USP16	10600	21	30403035	30403035	Missense_Mutation	SNP	G	C	c.181G>C	p.A61P	13,2
SIK1	150094	21	44841221	44841221	Missense_Mutation	SNP	A	G	c.526T>C	p.S176P	160,6
EWSR1	2130	22	29684681	29684681	Missense_Mutation	SNP	A	T	c.880A>T	p.M294L	20,3
EIF4ENIF1	56478	22	31851238	31851238	Missense_Mutation	SNP	A	G	c.1163T>C	p.L388S	80,5
CBY1	25776	22	39067168	39067168	Missense_Mutation	SNP	T	C	c.278T>C	p.L93P	809,48
CBX7	23492	22	39534657	39534657	Missense_Mutation	SNP	T	C	c.230A>G	p.K77R	90,4
TAB1	10454	22	39824073	39824073	Nonsense_Mutation	SNP	C	T	c.1192C>T	p.Q398*	115,5
TNRC6B	23112	22	40661705	40661706	Missense_Mutation	DNP	TC	AA	c.1471_1472TC>AA	p.S491N	53,4
TNRC6B	23112	22	40708601	40708601	Missense_Mutation	SNP	G	A	c.4528G>A	p.A1510T	57,6
ADSL	158	22	40756446	40756446	Missense_Mutation	SNP	G	A	c.742G>A	p.D248N	15,4
EP300	2033	22	41562632	41562632	Missense_Mutation	SNP	G	C	c.3836G>C	p.S1279T	31,5
EP300	2033	22	41562658	41562658	Missense_Mutation	SNP	T	C	c.3862T>C	p.F1288L	31,5
HCCS	3052	X	11135528	11135529	Missense_Mutation	DNP	AA	CG	c.394_395AA>CG	p.K132R	17,2
CDKL5	6792	X	18622426	18622426	Missense_Mutation	SNP	A	G	c.1382A>G	p.N461S	25,2
PTCHD1	139411	X	23412062	23412063	Missense_Mutation	DNP	GA	AT	c.2427_2428GA>AT	p.I810F	22,8
TAB3	257397	X	30864733	30864733	Missense_Mutation	SNP	A	G	c.1739T>C	p.M580T	22,4
DMD	1756	X	32519876	32519877	Missense_Mutation	DNP	CA	TG	c.2375_2376TG>CA	p.V792A	23,3
USP9X	8239	X	41056711	41056711	Missense_Mutation	SNP	C	A	c.4328C>A	p.S1443Y	12,4
DDX3X	1654	X	41193531	41193531	Missense_Mutation	SNP	C	T	c.26C>T	p.A9V	26,2
DDX3X	1654	X	41193536	41193536	Missense_Mutation	SNP	G	T	c.31G>T	p.G11W	25,2
KDM6A	7403	X	44732825	44732826	In_Frame_Ins	INS	-	CCGCCG	c.28_29insCCGCCG	p.16_17insAA	21,4
KDM6A	7403	X	44929071	44929071	Missense_Mutation	SNP	T	C	c.2171T>C	p.I724T	37,3
OTUD5	55593	X	48780472	48780472	Missense_Mutation	SNP	G	C	c.1695C>G	p.D565E	33,5
KIF4A	24137	X	69516991	69516991	Missense_Mutation	SNP	G	A	c.379G>A	p.D127N	25,3
TAF1	6872	X	70678196	70678196	Missense_Mutation	SNP	C	T	c.5041C>T	p.P1681S	38,2
KIAA2022	340533	X	73960993	73960994	Missense_Mutation	DNP	AT	GC	c.3398_3399AT>GC	p.N1133S	25,2
BRWD3	254065	X	79946575	79946576	Missense_Mutation	DNP	CC	TT	c.3578_3579GG>AA	p.R1193Q	27,5
BRWD3	254065	X	79946578	79946579	Missense_Mutation	DNP	CC	TT	c.3575_3576GG>AA	p.R1192K	27,5
BRWD3	254065	X	79991561	79991562	Missense_Mutation	DNP	GT	AG	c.839_840AC>CT	p.N280T	32,3
TCEAL8	90843	X	102508616	102508616	Missense_Mutation	SNP	T	A	c.292A>T	p.M98L	46,4
ACSL4	2182	X	108926710	108926710	Missense_Mutation	SNP	T	G	c.6A>C	p.K2N	17,2
LRCH2	57631	X	114414253	114414253	Missense_Mutation	SNP	C	T	c.683G>A	p.R228K	22,4
IGSF1	3547	X	130416625	130416627	Missense_Mutation	TNP	CTG	TCA	c.1037_1039CAG>TGA	p.346_347PV>LM	37,2
IGSF1	3547	X	130416634	130416634	Missense_Mutation	SNP	G	C	c.1030C>G	p.R344G	36,2
FMR1	2332	X	147024753	147024753	Missense_Mutation	SNP	A	G	c.1378A>G	p.S460G	62,6
MTM1	4534	X	149767057	149767057	Splice_Site	SNP	C	A	c.138C>A	p.D46E	21,3
