# Supplementary material for: Combating acquired resistance to MAPK inhibitors in melanoma by targeting Abl1/2-mediated reactivation of MEK/ERK/MYC signaling
Source: Nat Commun. 2020 Oct 29;11:5463. doi: 10.1038/s41467-020-19075-3 (PMC7596241; doi:10.1038/s41467-020-19075-3)
Supplement: Supplementary file 12 — Supplementary Data 9 [file 41467_2020_19075_MOESM12_ESM.xlsx]

## Sheet: Sheet 1
Hugo_Symbol	Entrez_Gene_Id	Chromosome	Start_Position	End_Position	Variant_Classification	Variant_Type	Reference_Allele	Tumor_Seq_Allele2	cDNA_Change	Protein_Change	Mel-BR-46-res
CASZ1	54897	1	10709424	10709424	Missense_Mutation	SNP	G	C	c.2951C>G	p.A984G	86,3
VPS13D	55187	1	12368514	12368514	Missense_Mutation	SNP	G	A	c.6466G>A	p.V2156I	51,5
KAZN	23254	1	15441008	15441008	Missense_Mutation	SNP	T	G	c.2205T>G	p.D735E	65,6
SPEN	23013	1	16202765	16202765	Missense_Mutation	SNP	G	C	c.473G>C	p.G158A	47,20
SZRD1	26099	1	16719781	16719781	Missense_Mutation	SNP	G	A	c.160G>A	p.A54T	151,23
PADI3	51702	1	17609406	17609407	Missense_Mutation	DNP	CT	TC	c.1827_1828CT>TC	p.C610R	57,6
ARHGEF10L	55160	1	17939590	17939590	Missense_Mutation	SNP	C	T	c.647C>T	p.A216V	107,10
LUZP1	7798	1	23420398	23420398	Missense_Mutation	SNP	T	A	c.357A>T	p.E119D	66,3
LUZP1	7798	1	23420402	23420402	Missense_Mutation	SNP	G	A	c.353C>T	p.A118V	66,3
EYA3	2140	1	28354327	28354327	Missense_Mutation	SNP	G	A	c.472C>T	p.P158S	40,4
RNF19B	127544	1	33430182	33430182	Missense_Mutation	SNP	C	G	c.105G>C	p.L35F	44,11
GRIK3	2899	1	37499655	37499655	Missense_Mutation	SNP	G	A	c.55C>T	p.L19F	96,9
MTF1	4520	1	38304376	38304376	Missense_Mutation	SNP	C	G	c.700G>C	p.E234Q	72,8
INPP5B	3633	1	38411946	38411946	Missense_Mutation	SNP	G	A	c.35C>T	p.A12V	82,6
MACF1	23499	1	39784159	39784159	Missense_Mutation	SNP	G	A	c.3832G>A	p.G1278R	43,4
HIVEP3	59269	1	41990531	41990531	Missense_Mutation	SNP	T	C	c.5258A>G	p.K1753R	26,4
HIVEP3	59269	1	42050450	42050451	Missense_Mutation	DNP	CA	TG	c.18_19TG>CA	p.V7I	37,3
HIVEP3	59269	1	42050457	42050457	Missense_Mutation	SNP	T	G	c.12A>C	p.E4D	34,3
SZT2	23334	1	43913594	43913594	Missense_Mutation	SNP	G	C	c.9344G>C	p.C3115S	105,8
SLC6A9	6536	1	44476508	44476508	Missense_Mutation	SNP	T	G	c.296A>C	p.K99T	232,36
SLC6A9	6536	1	44476523	44476523	Missense_Mutation	SNP	C	T	c.281G>A	p.R94K	213,27
RNF220	55182	1	45111108	45111108	Missense_Mutation	SNP	A	G	c.1393A>G	p.S465G	118,11
LRRC41	10489	1	46768873	46768873	Missense_Mutation	SNP	T	C	c.122A>G	p.N41S	141,23
ZYG11B	79699	1	53262436	53262436	Missense_Mutation	SNP	A	G	c.1465A>G	p.T489A	38,8
HOOK1	51361	1	60294497	60294497	Missense_Mutation	SNP	G	T	c.195G>T	p.E65D	33,3
NFIA	4774	1	61743229	61743229	Missense_Mutation	SNP	C	A	c.597C>A	p.D199E	39,5
ST6GALNAC3	256435	1	76779674	76779674	Missense_Mutation	SNP	A	G	c.203A>G	p.K68R	32,2
ZNF326	284695	1	90470804	90470805	Splice_Site	INS	-	TAA			45,5
ZNF326	284695	1	90472996	90472996	Missense_Mutation	SNP	G	C	c.302G>C	p.S101T	50,13
FNBP1L	54874	1	94001961	94001961	Missense_Mutation	SNP	T	C	c.1063T>C	p.F355L	72,19
VAV3	10451	1	108307745	108307747	Missense_Mutation	TNP	AAC	GGT	c.872_874GTT>ACC	p.S291N	34,2
FNDC7	163479	1	109271280	109271280	Missense_Mutation	SNP	G	A	c.1396G>A	p.V466I	38,3
C1orf194	127003	1	109649711	109649711	Missense_Mutation	SNP	C	T	c.232G>A	p.A78T	70,3
ATXN7L2	127002	1	110033868	110033868	Missense_Mutation	SNP	C	G	c.1683C>G	p.D561E	178,21
ATXN7L2	127002	1	110033878	110033878	Missense_Mutation	SNP	G	A	c.1693G>A	p.V565M	173,25
AMPD2	271	1	110169856	110169856	Missense_Mutation	SNP	A	G	c.940A>G	p.T314A	68,7
EPS8L3	79574	1	110293303	110293303	Missense_Mutation	SNP	C	G	c.1749G>C	p.E583D	173,5
KCNA3	3738	1	111215943	111215943	Missense_Mutation	SNP	A	C	c.1489T>G	p.S497A	84,11
DRAM2	128338	1	111667457	111667458	Missense_Mutation	DNP	AC	GT	c.245_246GT>AC	p.S82N	30,3
CAPZA1	829	1	113212689	113212689	Missense_Mutation	SNP	C	T	c.796C>T	p.R266C	34,2
ANKRD34A	284615	1	145474246	145474247	Missense_Mutation	DNP	TA	GG	c.918_919TA>GG	p.S307G	132,4
CHD1L	9557	1	146765324	146765325	Missense_Mutation	DNP	TT	CA	c.2424_2425TT>CA	p.S809T	38,2
BCL9	607	1	147084783	147084783	Missense_Mutation	SNP	A	C	c.155A>C	p.Q52P	33,9
SETDB1	9869	1	150931681	150931681	Missense_Mutation	SNP	A	T	c.2358A>T	p.K786N	38,3
SNX27	81609	1	151611558	151611558	Missense_Mutation	SNP	G	C	c.506G>C	p.R169T	45,10
UBAP2L	9898	1	154242696	154242696	Missense_Mutation	SNP	C	A	c.3189C>A	p.S1063R	28,4
UBAP2L	9898	1	154242713	154242713	Missense_Mutation	SNP	C	T	c.3206C>T	p.P1069L	34,4
ATP8B2	57198	1	154303324	154303324	Missense_Mutation	SNP	C	G	c.223C>G	p.L75V	42,7
ASH1L	55870	1	155449749	155449749	Missense_Mutation	SNP	G	C	c.2912C>G	p.T971S	38,3
ASH1L	55870	1	155451958	155451958	Missense_Mutation	SNP	T	C	c.703A>G	p.T235A	47,15
KIAA0907	22889	1	155891390	155891390	Missense_Mutation	SNP	C	T	c.1042G>A	p.V348I	35,10
IQGAP3	128239	1	156497798	156497800	Missense_Mutation	TNP	TTC	GAA	c.4726_4728GAA>TTC	p.E1576F	88,3
LRRC71	149499	1	156899503	156899503	Missense_Mutation	SNP	A	G	c.1222A>G	p.T408A	23,7
DCAF8	50717	1	160188183	160188183	Missense_Mutation	SNP	T	G	c.1608A>C	p.Q536H	43,2
NCSTN	23385	1	160321133	160321133	Missense_Mutation	SNP	C	T	c.704C>T	p.S235F	41,3
UAP1	6675	1	162546573	162546574	Missense_Mutation	DNP	TC	CT	c.287_288TC>CT	p.F96S	35,2
ADCY10	55811	1	167871256	167871256	Missense_Mutation	SNP	G	C	c.290C>G	p.A97G	51,5
ATP1B1	481	1	169100782	169100782	Missense_Mutation	SNP	G	A	c.901G>A	p.V301I	162,48
FMO4	2329	1	171310720	171310721	Missense_Mutation	DNP	CA	AG	c.1419_1420CA>AG	p.M474V	44,2
RC3H1	149041	1	173907972	173907972	Missense_Mutation	SNP	T	G	c.3289A>C	p.I1097L	34,11
TNN	63923	1	175113661	175113661	Missense_Mutation	SNP	G	A	c.3734G>A	p.R1245K	38,3
SWT1	54823	1	185175849	185175849	Missense_Mutation	SNP	G	T	c.1926G>T	p.K642N	26,4
SWT1	54823	1	185175859	185175859	Missense_Mutation	SNP	T	G	c.1936T>G	p.L646V	27,2
HMCN1	83872	1	186147881	186147881	Missense_Mutation	SNP	G	A	c.16277G>A	p.S5426N	43,5
HMCN1	83872	1	186147888	186147888	Missense_Mutation	SNP	C	G	c.16284C>G	p.D5428E	44,5
LGR6	59352	1	202249937	202249937	Missense_Mutation	SNP	C	G	c.673C>G	p.L225V	68,7
CHIT1	1118	1	203197675	203197675	Missense_Mutation	SNP	A	C	c.41T>G	p.L14R	28,17
RBBP5	5929	1	205064043	205064043	Missense_Mutation	SNP	C	T	c.1546G>A	p.A516T	28,4
KLHDC8A	55220	1	205308880	205308880	Missense_Mutation	SNP	G	A	c.433C>T	p.L145F	61,3
RCOR3	55758	1	211486839	211486839	Missense_Mutation	SNP	C	T	c.1217C>T	p.A406V	51,14
PPP2R5A	5525	1	212459546	212459546	Missense_Mutation	SNP	G	C	c.94G>C	p.A32P	115,18
ATF3	467	1	212788568	212788568	Missense_Mutation	SNP	G	A	c.205G>A	p.D69N	46,31
ANGEL2	90806	1	213170590	213170590	Missense_Mutation	SNP	T	C	c.1390A>G	p.I464V	52,3
CAPN2	824	1	223900442	223900442	Missense_Mutation	SNP	G	A	c.100G>A	p.A34T	142,8
ENAH	55740	1	225692712	225692712	Missense_Mutation	SNP	A	C	c.1582T>G	p.S528A	39,4
ENAH	55740	1	225692738	225692738	Missense_Mutation	SNP	T	C	c.1556A>G	p.K519R	33,3
ACBD3	64746	1	226340090	226340091	Missense_Mutation	DNP	TG	CA	c.1320_1321CA>TG	p.T441A	19,2
PCNXL2	80003	1	233136077	233136078	Missense_Mutation	DNP	TT	CC	c.5301_5302AA>GG	p.S1768G	111,3
ARID4B	51742	1	235377120	235377120	Missense_Mutation	SNP	A	G	c.1805T>C	p.V602A	48,9
HEATR1	55127	1	236744694	236744694	Missense_Mutation	SNP	A	C	c.2583T>G	p.F861L	7,2
RGS7	6000	1	240964012	240964012	Missense_Mutation	SNP	T	G	c.1423A>C	p.I475L	30,4
TRIM58	25893	1	248020626	248020627	Missense_Mutation	DNP	GG	CA	c.78_79GG>CA	p.V27I	64,6
KIDINS220	57498	2	8888061	8888061	Missense_Mutation	SNP	G	A	c.3484C>T	p.P1162S	47,6
ATP6V1C2	245973	2	10917824	10917824	Missense_Mutation	SNP	G	C	c.939G>C	p.E313D	47,3
PDIA6	10130	2	10932018	10932018	Missense_Mutation	SNP	T	C	c.487A>G	p.I163V	38,4
GREB1	9687	2	11773091	11773092	Missense_Mutation	DNP	AA	GG	c.4893_4894AA>GG	p.I1632V	79,3
SMC6	79677	2	17881525	17881525	Missense_Mutation	SNP	C	T	c.2344G>A	p.A782T	15,5
DNAJC27	51277	2	25174367	25174368	Frame_Shift_Del	DEL	GG	-	c.584_585delCC	p.T195fs	54,3
BIRC6	57448	2	32690194	32690194	Missense_Mutation	SNP	C	T	c.5318C>T	p.P1773L	40,8
MAP4K3	8491	2	39535126	39535126	Missense_Mutation	SNP	C	G	c.1077G>C	p.L359F	68,14
PKDCC	91461	2	42275524	42275524	Missense_Mutation	SNP	C	A	c.185C>A	p.A62E	32,3
PREPL	9581	2	44549015	44549015	Missense_Mutation	SNP	A	G	c.2045T>C	p.L682P	33,4
CCDC88A	55704	2	55529040	55529040	Missense_Mutation	SNP	C	G	c.4640G>C	p.G1547A	21,3
PUS10	150962	2	61187587	61187588	Missense_Mutation	DNP	GC	TT	c.939_940GC>AA	p.L314M	41,2
USP34	9736	2	61441609	61441609	Missense_Mutation	SNP	A	C	c.8268T>G	p.F2756L	59,14
USP34	9736	2	61441611	61441611	Missense_Mutation	SNP	A	G	c.8266T>C	p.F2756L	59,14
WDPCP	51057	2	63605633	63605633	Missense_Mutation	SNP	T	C	c.1636A>G	p.T546A	95,3
WDR54	84058	2	74649462	74649462	Missense_Mutation	SNP	C	T	c.182C>T	p.A61V	141,16
DNAH6	1768	2	84777020	84777020	Missense_Mutation	SNP	C	T	c.1324C>T	p.R442C	33,12
KANSL3	55683	2	97267913	97267913	Missense_Mutation	SNP	C	T	c.2422G>A	p.G808S	104,11
TMEM131	23505	2	98430490	98430490	Missense_Mutation	SNP	T	C	c.1561A>G	p.I521V	31,4
TSGA10	80705	2	99695222	99695222	Missense_Mutation	SNP	C	G	c.782G>C	p.G261A	61,6
MRPS9	64965	2	105706448	105706449	Missense_Mutation	DNP	CT	GA	c.646_647CT>GA	p.L216E	53,5
TGFBRAP1	9392	2	105883863	105883864	Missense_Mutation	DNP	AT	GC	c.2559_2560AT>GC	p.S854P	35,2
TGFBRAP1	9392	2	105883874	105883876	Missense_Mutation	TNP	TTT	GCC	c.2547_2549AAA>GGC	p.N850A	34,3
GCC2	9648	2	109087304	109087304	Missense_Mutation	SNP	T	A	c.1519T>A	p.S507T	58,5
RANBP2	5903	2	109347877	109347877	Missense_Mutation	SNP	C	G	c.352C>G	p.L118V	45,4
STEAP3	55240	2	120005290	120005291	Missense_Mutation	DNP	TG	CA	c.528_529TG>CA	p.A177T	101,3
PTPN4	5775	2	120690061	120690061	Missense_Mutation	SNP	A	T	c.1132A>T	p.I378L	107,13
BIN1	274	2	127816607	127816607	Missense_Mutation	SNP	G	T	c.982C>A	p.L328I	46,3
UGGT1	56886	2	128918077	128918077	Missense_Mutation	SNP	A	G	c.2606A>G	p.K869R	90,9
UGGT1	56886	2	128918103	128918103	Missense_Mutation	SNP	G	C	c.2632G>C	p.V878L	92,10
R3HDM1	23518	2	136362482	136362482	Missense_Mutation	SNP	G	A	c.67G>A	p.V23M	39,3
R3HDM1	23518	2	136362486	136362486	Missense_Mutation	SNP	A	G	c.71A>G	p.K24R	39,3
DARS	1615	2	136670118	136670118	Missense_Mutation	SNP	T	C	c.1168A>G	p.I390V	19,3
EPC2	26122	2	149520316	149520316	Missense_Mutation	SNP	C	G	c.893C>G	p.T298S	37,3
PKP4	8502	2	159533354	159533355	Missense_Mutation	DNP	TG	CA	c.3231_3232TG>CA	p.A1078T	59,5
MARCH7	64844	2	160585584	160585585	Missense_Mutation	DNP	CA	TG	c.51_52CA>TG	p.S18G	18,2
RBMS1	5937	2	161141324	161141324	Missense_Mutation	SNP	T	G	c.862A>C	p.I288L	33,4
IFIH1	64135	2	163150102	163150102	Missense_Mutation	SNP	A	C	c.846T>G	p.S282R	90,19
IFIH1	64135	2	163150138	163150138	Missense_Mutation	SNP	T	G	c.810A>C	p.L270F	69,12
GRB14	2888	2	165350999	165350999	Missense_Mutation	SNP	T	C	c.1418A>G	p.K473R	37,9
STK39	27347	2	169103870	169103870	Missense_Mutation	SNP	C	T	c.76G>A	p.A26T	18,3
TLK1	9874	2	171902772	171902773	Missense_Mutation	DNP	AG	CA	c.1080_1081CT>TG	p.S361A	19,2
DLX2	1746	2	172967215	172967215	Missense_Mutation	SNP	C	T	c.52G>A	p.A18T	39,7
SP3	6670	2	174820849	174820849	Missense_Mutation	SNP	T	C	c.391A>G	p.S131G	30,2
PDE11A	50940	2	178576589	178576589	Missense_Mutation	SNP	G	C	c.2061C>G	p.D687E	46,10
ITGAV	3685	2	187531499	187531500	Missense_Mutation	DNP	AC	GA	c.2235_2236AC>GA	p.Q746K	35,2
ANKRD44	91526	2	197870584	197870585	Missense_Mutation	DNP	CA	TG	c.2105_2106TG>CA	p.V702A	120,3
COQ10B	80219	2	198334849	198334849	Missense_Mutation	SNP	G	A	c.503G>A	p.S168N	62,9
PLCL1	5334	2	198949073	198949073	Missense_Mutation	SNP	G	T	c.832G>T	p.A278S	58,3
SATB2	23314	2	200188627	200188627	Missense_Mutation	SNP	T	C	c.1441A>G	p.I481V	33,4
C2orf69	205327	2	200790461	200790461	Missense_Mutation	SNP	G	A	c.1010G>A	p.R337H	85,27
CDK15	65061	2	202744757	202744758	Missense_Mutation	DNP	CA	TG	c.1065_1066CA>TG	p.R356G	57,4
NBEAL1	65065	2	203942506	203942506	Missense_Mutation	SNP	A	C	c.630A>C	p.E210D	28,4
NBEAL1	65065	2	203972563	203972563	Missense_Mutation	SNP	A	G	c.1514A>G	p.Q505R	71,4
ABI2	10152	2	204261631	204261631	Missense_Mutation	SNP	C	G	c.875C>G	p.T292S	84,5
FZD5	7855	2	208633043	208633043	Missense_Mutation	SNP	G	C	c.421C>G	p.R141G	58,4
PIKFYVE	200576	2	209190893	209190893	Missense_Mutation	SNP	A	G	c.3358A>G	p.I1120V	67,12
KANSL1L	151050	2	210993855	210993855	Missense_Mutation	SNP	C	T	c.1130G>A	p.R377Q	22,5
VWC2L	402117	2	215301443	215301443	Missense_Mutation	SNP	G	A	c.481G>A	p.V161I	42,7
STK36	27148	2	219544303	219544303	Missense_Mutation	SNP	C	T	c.799C>T	p.P267S	65,3
ANKZF1	55139	2	220097858	220097858	Missense_Mutation	SNP	G	T	c.616G>T	p.D206Y	60,3
ANKZF1	55139	2	220097862	220097862	Missense_Mutation	SNP	G	A	c.620G>A	p.C207Y	59,3
AGFG1	3267	2	228398277	228398277	Missense_Mutation	SNP	C	G	c.827C>G	p.A276G	41,6
COPS7B	64708	2	232659001	232659004	Frame_Shift_Del	DEL	CACA	-	c.267_270delCACA	p.ST89fs	31,4
RAB17	64284	2	238486713	238486713	Missense_Mutation	SNP	G	T	c.243C>A	p.H81Q	107,8
CNTN6	27255	3	1189742	1189742	Missense_Mutation	SNP	C	G	c.50C>G	p.S17C	18,3
CNTN6	27255	3	1425006	1425006	Missense_Mutation	SNP	C	G	c.2431C>G	p.L811V	60,3
CNTN4	152330	3	2777989	2777989	Missense_Mutation	SNP	A	G	c.146A>G	p.N49S	19,2
GRM7	2917	3	6903155	6903155	Missense_Mutation	SNP	C	T	c.80C>T	p.A27V	31,7
SETD5	55209	3	9490257	9490257	Missense_Mutation	SNP	C	G	c.2289C>G	p.I763M	71,4
SETD5	55209	3	9516778	9516778	Missense_Mutation	SNP	A	C	c.3658A>C	p.T1220P	38,2
NR1D2	9975	3	24003513	24003513	Missense_Mutation	SNP	T	A	c.563T>A	p.L188Q	30,4
UBP1	7342	3	33434917	33434917	Missense_Mutation	SNP	T	C	c.1420A>G	p.I474V	22,4
UBP1	7342	3	33481323	33481324	Missense_Mutation	DNP	CT	AC	c.17_18AG>GT	p.K6S	125,10
PDCD6IP	10015	3	33870356	33870358	Missense_Mutation	TNP	TGT	CAC	c.729_731TGT>CAC	p.V244T	36,2
ARPP21	10777	3	35748506	35748506	Missense_Mutation	SNP	G	A	c.727G>A	p.G243S	21,8
KIF15	56992	3	44882665	44882665	Missense_Mutation	SNP	G	C	c.3520G>C	p.E1174Q	20,8
MAP4	4134	3	47917299	47917300	Missense_Mutation	DNP	AT	GA	c.2197_2198AT>TC	p.I733S	41,4
RBM6	10180	3	50098924	50098924	Missense_Mutation	SNP	G	A	c.2383G>A	p.A795T	40,6
DNAH1	25981	3	52406378	52406378	Missense_Mutation	SNP	T	C	c.6802T>C	p.F2268L	82,8
APPL1	26060	3	57274553	57274553	Missense_Mutation	SNP	A	T	c.346A>T	p.T116S	40,5
ADAMTS9	56999	3	64599092	64599092	Missense_Mutation	SNP	T	C	c.3283A>G	p.T1095A	296,7
MAGI1	9223	3	65342265	65342265	Missense_Mutation	SNP	C	T	c.4177G>A	p.E1393K	265,27
MAGI1	9223	3	65464318	65464318	Missense_Mutation	SNP	C	G	c.706G>C	p.A236P	99,4
MITF	4286	3	69928451	69928451	Missense_Mutation	SNP	C	G	c.271C>G	p.P91A	276,6
ROBO2	6092	3	77651457	77651457	Missense_Mutation	SNP	G	C	c.2951G>C	p.S984T	102,4
EPHA3	2042	3	89390193	89390193	Missense_Mutation	SNP	C	A	c.942C>A	p.D314E	75,7
PCNP	57092	3	101298737	101298737	Missense_Mutation	SNP	A	C	c.168A>C	p.E56D	11,2
KIAA2018	205717	3	113374288	113374288	Missense_Mutation	SNP	C	T	c.6241G>A	p.A2081T	31,2
IGSF11	152404	3	118647397	118647397	Missense_Mutation	SNP	A	C	c.383T>G	p.I128R	29,2
NEK11	79858	3	130748710	130748711	Missense_Mutation	DNP	GA	CT	c.158_159GA>CT	p.R53P	57,3
NEK11	79858	3	130748720	130748721	Splice_Site	DNP	AT	GC	c.168_169AT>GC	p.56_57EL>EL	50,3
RYK	6259	3	133896862	133896862	Missense_Mutation	SNP	T	C	c.661A>G	p.I221V	66,4
STAG1	10274	3	136287678	136287678	Missense_Mutation	SNP	G	A	c.323C>T	p.S108L	19,4
ARMC8	25852	3	137982597	137982597	Missense_Mutation	SNP	A	C	c.1151A>C	p.N384T	34,5
TFDP2	7029	3	141811942	141811943	Missense_Mutation	DNP	CT	GC	c.42_43AG>GC	p.V15L	35,2
ATR	545	3	142215942	142215942	Missense_Mutation	SNP	A	C	c.5651T>G	p.V1884G	82,3
MED12L	116931	3	151127061	151127061	Missense_Mutation	SNP	G	A	c.5746G>A	p.A1916T	31,2
MME	4311	3	154860088	154860088	Missense_Mutation	SNP	C	A	c.1157C>A	p.T386N	69,4
PRKCI	5584	3	169940502	169940503	Missense_Mutation	DNP	AG	GT	c.45_46AG>GT	p.G16C	46,4
PRKCI	5584	3	169940512	169940512	Missense_Mutation	SNP	A	G	c.55A>G	p.S19G	47,4
FNDC3B	64778	3	172060889	172060889	Missense_Mutation	SNP	A	G	c.2060A>G	p.E687G	35,3
ATP11B	23200	3	182547487	182547487	Missense_Mutation	SNP	G	A	c.262G>A	p.V88I	13,8
ATP11B	23200	3	182615163	182615163	Missense_Mutation	SNP	G	A	c.3121G>A	p.V1041I	19,2
DOK7	285489	4	3475163	3475164	Frame_Shift_Ins	INS	-	AT	c.131_132insAT	p.S45fs	31,3
DOK7	285489	4	3475166	3475167	Frame_Shift_Del	DEL	CG	-	c.134_135delCG	p.S45fs	33,3
MSX1	4487	4	4861643	4861644	Missense_Mutation	DNP	AC	CT	c.17_18AC>CT	p.D6A	45,2
BOD1L1	259282	4	13606314	13606314	Missense_Mutation	SNP	T	G	c.2210A>C	p.D737A	38,19
LCORL	254251	4	17885365	17885365	Missense_Mutation	SNP	T	C	c.1787A>G	p.K596R	15,3
LCORL	254251	4	17885393	17885395	In_Frame_Del	DEL	TAT	-	c.1757_1759delATA	p.N586del	16,4
LCORL	254251	4	17885757	17885757	Missense_Mutation	SNP	T	G	c.1395A>C	p.E465D	34,9
LCORL	254251	4	17885762	17885762	Missense_Mutation	SNP	T	G	c.1390A>C	p.I464L	34,9
ANAPC4	29945	4	25415334	25415335	Missense_Mutation	DNP	TA	CG	c.1593_1594TA>CG	p.I532V	29,5
PCDH7	5099	4	30725089	30725089	Missense_Mutation	SNP	A	G	c.2045A>G	p.N682S	49,7
FIP1L1	81608	4	54280832	54280832	Missense_Mutation	SNP	A	G	c.866A>G	p.N289S	25,5
SRP72	6731	4	57337969	57337969	Missense_Mutation	SNP	A	C	c.314A>C	p.N105T	36,4
IGFBP7	3490	4	57907042	57907042	Missense_Mutation	SNP	T	A	c.533A>T	p.Y178F	23,2
IGFBP7	3490	4	57907049	57907049	Missense_Mutation	SNP	G	T	c.526C>A	p.Q176K	23,2
UGT2B4	7363	4	70361497	70361497	Missense_Mutation	SNP	A	G	c.83T>C	p.V28A	81,18
AMBN	258	4	71467189	71467189	Missense_Mutation	SNP	A	C	c.349A>C	p.K117Q	63,3
GRSF1	2926	4	71691062	71691062	Missense_Mutation	SNP	C	A	c.1344G>T	p.E448D	64,6
SLC4A4	8671	4	72222890	72222890	Missense_Mutation	SNP	C	G	c.716C>G	p.T239S	56,6
ANKRD17	26057	4	73942720	73942720	Missense_Mutation	SNP	G	T	c.7689C>A	p.D2563E	31,4
ANKRD17	26057	4	73942728	73942728	Missense_Mutation	SNP	C	A	c.7681G>T	p.A2561S	32,3
ANKRD17	26057	4	74005979	74005979	Missense_Mutation	SNP	C	T	c.2354G>A	p.S785N	28,5
PPEF2	5470	4	76797610	76797610	Missense_Mutation	SNP	G	A	c.1150C>T	p.R384W	42,13
FRAS1	80144	4	79393434	79393436	Missense_Mutation	TNP	TTG	ACC	c.7472_7474TTG>ACC	p.2491_2492FV>YL	132,5
WDFY3	23001	4	85731205	85731205	Missense_Mutation	SNP	T	A	c.2180A>T	p.D727V	30,9
NDST3	9348	4	119154235	119154235	Missense_Mutation	SNP	A	T	c.1888A>T	p.T630S	21,5
KIAA1109	84162	4	123141583	123141584	Missense_Mutation	DNP	TA	CG	c.2571_2572TA>CG	p.I858V	27,2
KIAA1109	84162	4	123258073	123258073	Missense_Mutation	SNP	A	C	c.12048A>C	p.E4016D	22,8
PHF17	0	4	129792955	129792958	Frame_Shift_Del	DEL	TGTG	-	c.2067_2070delTGTG	p.DV689fs	25,5
SMARCA5	8467	4	144466677	144466677	Missense_Mutation	SNP	C	G	c.2338C>G	p.R780G	26,6
SMARCA5	8467	4	144466684	144466684	Missense_Mutation	SNP	T	G	c.2345T>G	p.F782C	23,6
SPOCK3	50859	4	167810310	167810310	Missense_Mutation	SNP	G	A	c.569C>T	p.P190L	14,2
SPOCK3	50859	4	167810322	167810322	Missense_Mutation	SNP	G	A	c.557C>T	p.P186L	15,2
AGXT2	64902	5	35039496	35039496	Missense_Mutation	SNP	C	A	c.295G>T	p.A99S	45,2
SNX18	112574	5	53813906	53813906	Missense_Mutation	SNP	G	A	c.124G>A	p.V42I	150,15
GPBP1	65056	5	56527047	56527047	Missense_Mutation	SNP	G	T	c.310G>T	p.A104S	91,6
SV2C	22987	5	75490745	75490745	Splice_Site	SNP	C	T	c.582C>T	p.G194G	8,3
BHMT2	23743	5	78376652	78376652	Missense_Mutation	SNP	A	T	c.401A>T	p.Q134L	44,2
BHMT2	23743	5	78376672	78376672	Missense_Mutation	SNP	T	A	c.421T>A	p.W141R	47,3
SSBP2	23635	5	80762815	80762815	Missense_Mutation	SNP	G	A	c.616C>T	p.P206S	34,4
KIAA0825	285600	5	93732200	93732200	Missense_Mutation	SNP	T	C	c.2902A>G	p.T968A	22,2
CHD1	1105	5	98235343	98235343	Missense_Mutation	SNP	T	C	c.926A>G	p.K309R	37,2
APC	324	5	112151242	112151243	Missense_Mutation	DNP	TA	CG	c.885_886TA>CG	p.S296G	255,6
APC	324	5	112174803	112174803	Missense_Mutation	SNP	G	A	c.3512G>A	p.R1171H	184,10
TMED7	51014	5	114961330	114961330	Missense_Mutation	SNP	C	T	c.160G>A	p.A54T	135,13
DMXL1	1657	5	118574766	118574766	Missense_Mutation	SNP	C	G	c.8579C>G	p.T2860S	14,4
ADAMTS19	171019	5	128984622	128984622	Missense_Mutation	SNP	C	A	c.2117C>A	p.S706Y	52,3
SEC24A	10802	5	134018117	134018117	Missense_Mutation	SNP	G	A	c.1436G>A	p.R479K	78,3
KDM3B	51780	5	137721824	137721825	Missense_Mutation	DNP	AT	TA	c.894_895AT>TA	p.S299T	70,7
PCDHA4	56144	5	140186981	140186981	Missense_Mutation	SNP	G	A	c.209G>A	p.G70D	126,23
PCDHA4	56144	5	140186990	140186990	Missense_Mutation	SNP	G	A	c.218G>A	p.G73D	119,21
PCDHGA4	56111	5	140735786	140735786	Missense_Mutation	SNP	A	T	c.1019A>T	p.E340V	77,4
PCDHGA8	9708	5	140772870	140772870	Missense_Mutation	SNP	G	A	c.490G>A	p.V164M	30,2
FBXO38	81545	5	147807373	147807373	Missense_Mutation	SNP	C	G	c.2516C>G	p.S839C	128,25
FBXO38	81545	5	147807493	147807493	Missense_Mutation	SNP	T	C	c.2636T>C	p.L879P	27,3
FBXO38	81545	5	147807498	147807498	Missense_Mutation	SNP	G	A	c.2641G>A	p.V881I	24,3
CDX1	1044	5	149546822	149546823	Missense_Mutation	DNP	AG	CA	c.383_384AG>CA	p.Q128P	19,2
SLC36A3	285641	5	150660711	150660711	Missense_Mutation	SNP	G	C	c.1008C>G	p.I336M	63,4
SLC36A3	285641	5	150660713	150660713	Missense_Mutation	SNP	T	C	c.1006A>G	p.I336V	63,4
CLINT1	9685	5	157218759	157218759	Missense_Mutation	SNP	C	G	c.1332G>C	p.M444I	53,4
CLINT1	9685	5	157218761	157218761	Missense_Mutation	SNP	T	G	c.1330A>C	p.M444L	55,3
TENM2	57451	5	167303017	167303017	Missense_Mutation	SNP	C	T	c.529C>T	p.P177S	52,5
WWC1	23286	5	167719240	167719240	Missense_Mutation	SNP	C	G	c.83C>G	p.T28R	131,39
SLIT3	6586	5	168127636	168127636	Missense_Mutation	SNP	G	C	c.2893C>G	p.Q965E	92,3
DOCK2	1794	5	169477322	169477323	Missense_Mutation	DNP	GA	TT	c.4134_4135GA>TT	p.M1379L	122,5
DOCK2	1794	5	169496170	169496170	Missense_Mutation	SNP	C	G	c.4674C>G	p.D1558E	123,4
TLX3	30012	5	170736532	170736532	Missense_Mutation	SNP	A	G	c.163A>G	p.T55A	128,16
CPEB4	80315	5	173316855	173316855	Missense_Mutation	SNP	G	A	c.119G>A	p.S40N	38,4
UIMC1	51720	5	176397798	176397798	Missense_Mutation	SNP	C	T	c.302G>A	p.S101N	34,2
NSD1	64324	5	176562576	176562576	Missense_Mutation	SNP	T	G	c.472T>G	p.C158G	58,5
SLC34A1	6569	5	176821171	176821171	Missense_Mutation	SNP	G	T	c.1149G>T	p.K383N	106,5
HIVEP1	3096	6	12130013	12130013	Missense_Mutation	SNP	T	G	c.6097T>G	p.S2033A	25,4
HIVEP1	3096	6	12130044	12130044	Missense_Mutation	SNP	C	A	c.6128C>A	p.A2043D	19,3
JARID2	3720	6	15501255	15501255	Missense_Mutation	SNP	G	A	c.2063G>A	p.R688K	51,6
KAAG1	353219	6	24358074	24358075	Frame_Shift_Ins	INS	-	C	c.207_208insC	p.P70fs	100,42
KIAA0319	9856	6	24566875	24566875	Missense_Mutation	SNP	T	C	c.2242A>G	p.R748G	25,2
KIAA0319	9856	6	24566877	24566877	Missense_Mutation	SNP	T	C	c.2240A>G	p.Q747R	25,2
ZKSCAN4	387032	6	28213261	28213261	Missense_Mutation	SNP	T	C	c.1271A>G	p.K424R	97,5
OR2H1	26716	6	29429733	29429733	Missense_Mutation	SNP	G	A	c.187G>A	p.D63N	92,34
GABBR1	2550	6	29571407	29571407	Missense_Mutation	SNP	T	G	c.2799A>C	p.E933D	35,2
SCUBE3	222663	6	35182224	35182224	Missense_Mutation	SNP	G	A	c.29G>A	p.C10Y	15,2
SCUBE3	222663	6	35208191	35208191	Missense_Mutation	SNP	A	G	c.993A>G	p.I331M	34,3
BRPF3	27154	6	36185696	36185696	Missense_Mutation	SNP	A	G	c.2992A>G	p.M998V	31,2
APOBEC2	10930	6	41029542	41029542	Missense_Mutation	SNP	C	G	c.607C>G	p.Q203E	40,13
RUNX2	860	6	45390415	45390432	In_Frame_Del	DEL	GCAACAGCAGCAGCAACA	-	c.144_161delGCAACAGCAGCAGCAACA	p.QQQQQQ61del	97,16
GFRAL	389400	6	55216214	55216214	Missense_Mutation	SNP	A	G	c.534A>G	p.I178M	75,9
GFRAL	389400	6	55216225	55216225	Missense_Mutation	SNP	T	C	c.545T>C	p.I182T	72,10
PHF3	23469	6	64356562	64356562	Missense_Mutation	SNP	G	A	c.106G>A	p.A36T	62,27
FAM135A	57579	6	71234187	71234187	Missense_Mutation	SNP	T	A	c.1400T>A	p.I467N	35,4
FAM135A	57579	6	71234191	71234191	Missense_Mutation	SNP	G	C	c.1404G>C	p.W468C	35,4
KCNQ5	56479	6	73905032	73905033	Missense_Mutation	DNP	TG	CT	c.2694_2695TG>CT	p.A899S	40,2
KIAA1009	0	6	84859337	84859337	Missense_Mutation	SNP	C	T	c.3715G>A	p.V1239I	36,2
MDN1	23195	6	90460100	90460100	Missense_Mutation	SNP	A	T	c.3379T>A	p.S1127T	19,4
BACH2	60468	6	90661417	90661417	Missense_Mutation	SNP	A	C	c.408T>G	p.S136R	82,7
ASCC3	10973	6	100960775	100960775	Missense_Mutation	SNP	T	C	c.6095A>G	p.H2032R	81,15
BVES	11149	6	105581305	105581306	Missense_Mutation	DNP	TA	CG	c.147_148TA>CG	p.I50V	28,2
TRAF3IP2	10758	6	111880738	111880738	Missense_Mutation	SNP	C	A	c.1595G>T	p.W532L	24,11
DSE	29940	6	116720772	116720772	Missense_Mutation	SNP	T	C	c.359T>C	p.I120T	26,10
SLC18B1	116843	6	133110946	133110946	Missense_Mutation	SNP	C	T	c.310G>A	p.V104I	35,4
PDE7B	27115	6	136502403	136502403	Missense_Mutation	SNP	A	T	c.987A>T	p.R329S	32,7
BCLAF1	9774	6	136597524	136597524	Missense_Mutation	SNP	G	A	c.1139C>T	p.A380V	5,2
NHSL1	57224	6	138752944	138752945	Missense_Mutation	DNP	AA	GG	c.2549_2550TT>CC	p.I850T	91,3
NHSL1	57224	6	138752953	138752953	Missense_Mutation	SNP	G	C	c.2541C>G	p.H847Q	96,3
CITED2	10370	6	139694661	139694662	Missense_Mutation	DNP	CA	TG	c.420_421TG>CA	p.A141T	67,15
PEX3	8504	6	143792202	143792202	Missense_Mutation	SNP	G	A	c.436G>A	p.A146T	34,6
ZBTB2	57621	6	151694763	151694763	Missense_Mutation	SNP	C	T	c.10G>A	p.A4T	35,14
RMND1	55005	6	151766730	151766730	Missense_Mutation	SNP	T	G	c.217A>C	p.K73Q	28,19
TFB1M	51106	6	155579118	155579118	Missense_Mutation	SNP	G	A	c.893C>T	p.S298L	22,2
ARID1B	57492	6	157100251	157100252	In_Frame_Ins	INS	-	GCGGCG	c.1188_1189insGCGGCG	p.396_397insAA	41,19
ARID1B	57492	6	157100252	157100252	Missense_Mutation	SNP	T	G	c.1189T>G	p.S397A	41,19
RADIL	55698	7	4874818	4874818	Missense_Mutation	SNP	G	A	c.836C>T	p.T279I	82,15
ETV1	2115	7	14027776	14027776	Missense_Mutation	SNP	T	G	c.68A>C	p.N23T	48,6
PRPS1L1	221823	7	18066917	18066918	Missense_Mutation	DNP	CT	TC	c.488_489AG>GA	p.K163R	105,3
DNAH11	8701	7	21934315	21934316	Missense_Mutation	DNP	TT	CC	c.12825_12826TT>CC	p.S4276P	44,2
NPVF	64111	7	25266254	25266254	Missense_Mutation	SNP	T	G	c.530A>C	p.K177T	39,19
HOXA13	3209	7	27238811	27238811	Missense_Mutation	SNP	C	T	c.886G>A	p.A296T	124,17
DPY19L1	23333	7	35050130	35050130	Missense_Mutation	SNP	A	C	c.495T>G	p.I165M	19,5
HERPUD2	64224	7	35709905	35709905	Missense_Mutation	SNP	T	C	c.259A>G	p.T87A	26,2
POU6F2	11281	7	39125590	39125590	Missense_Mutation	SNP	T	C	c.149T>C	p.V50A	106,17
MPLKIP	136647	7	40173870	40173870	Missense_Mutation	SNP	C	A	c.297G>T	p.Q99H	41,2
GCK	2645	7	44191945	44191946	Missense_Mutation	DNP	CT	TG	c.287_288AG>CA	p.E96A	143,4
TBRG4	9238	7	45145113	45145113	Missense_Mutation	SNP	G	A	c.662C>T	p.S221F	115,19
TYW1	55253	7	66548472	66548472	Missense_Mutation	SNP	A	T	c.1330A>T	p.M444L	95,7
SGCE	8910	7	94257666	94257666	Missense_Mutation	SNP	T	C	c.238A>G	p.I80V	111,5
SGCE	8910	7	94257670	94257670	Splice_Site	SNP	G	C	c.234C>G	p.G78G	117,4
ACTL6B	51412	7	100253141	100253141	Missense_Mutation	SNP	G	C	c.171C>G	p.D57E	234,25
MUC17	140453	7	100681530	100681530	Missense_Mutation	SNP	C	A	c.6833C>A	p.T2278K	413,24
NRCAM	4897	7	107830155	107830156	Missense_Mutation	DNP	CT	TG	c.1968_1969AG>CA	p.D657N	58,4
DNAJB9	4189	7	108213751	108213751	Missense_Mutation	SNP	G	A	c.626G>A	p.R209Q	78,7
TMEM168	64418	7	112424367	112424367	Missense_Mutation	SNP	T	G	c.514A>C	p.M172L	72,4
FAM71F1	84691	7	128358922	128358922	Missense_Mutation	SNP	G	T	c.472G>T	p.D158Y	43,17
OR2A12	346525	7	143792346	143792346	Missense_Mutation	SNP	A	G	c.146A>G	p.Y49C	125,4
C7orf13	129790	7	156433296	156433296	Missense_Mutation	SNP	A	G	c.53T>C	p.L18P	80,8
PSD3	23362	8	18730210	18730210	Missense_Mutation	SNP	T	G	c.164A>C	p.N55T	37,8
UNC5D	137970	8	35542255	35542255	Missense_Mutation	SNP	T	G	c.907T>G	p.S303A	28,3
KAT6A	7994	8	41834694	41834694	Missense_Mutation	SNP	A	G	c.1195T>C	p.S399P	59,15
KAT6A	7994	8	41834696	41834696	Missense_Mutation	SNP	A	G	c.1193T>C	p.V398A	59,15
PXDNL	137902	8	52284432	52284432	Splice_Site	SNP	C	G			48,4
VCPIP1	80124	8	67576524	67576524	Missense_Mutation	SNP	T	G	c.2670A>C	p.E890D	25,5
VCPIP1	80124	8	67576575	67576575	Missense_Mutation	SNP	A	C	c.2619T>G	p.D873E	39,7
CSPP1	79848	8	68062107	68062107	Missense_Mutation	SNP	C	A	c.2050C>A	p.L684I	143,19
CSPP1	79848	8	68062114	68062114	Missense_Mutation	SNP	C	A	c.2057C>A	p.P686Q	138,18
ZFHX4	79776	8	77617362	77617362	Missense_Mutation	SNP	C	A	c.1039C>A	p.H347N	52,6
ZBTB10	65986	8	81399698	81399698	Missense_Mutation	SNP	T	C	c.653T>C	p.V218A	39,3
RMDN1	51115	8	87491177	87491177	Missense_Mutation	SNP	G	T	c.704C>A	p.T235N	57,5
RMDN1	51115	8	87491190	87491190	Missense_Mutation	SNP	T	C	c.691A>G	p.M231V	60,5
ESRP1	54845	8	95709101	95709101	Missense_Mutation	SNP	A	G	c.1993A>G	p.I665V	99,9
MTDH	92140	8	98711983	98711983	Splice_Site	SNP	G	A	c.1050G>A	p.G350G	36,6
LRP12	29967	8	105544170	105544170	Missense_Mutation	SNP	T	A	c.101A>T	p.H34L	33,8
PKHD1L1	93035	8	110502210	110502210	Missense_Mutation	SNP	T	C	c.9910T>C	p.Y3304H	44,3
TRPS1	7227	8	116426278	116426279	Missense_Mutation	DNP	CA	TG	c.3818_3819TG>CA	p.V1273A	75,10
ENPP2	5168	8	120596007	120596007	Missense_Mutation	SNP	T	C	c.1493A>G	p.K498R	70,5
ATAD2	29028	8	124381387	124381387	Missense_Mutation	SNP	T	C	c.960A>G	p.I320M	40,9
ASAP1	50807	8	131104357	131104357	Missense_Mutation	SNP	T	C	c.2434A>G	p.S812G	47,4
PHF20L1	51105	8	133826925	133826925	Missense_Mutation	SNP	A	T	c.974A>T	p.D325V	61,7
CYP11B2	1585	8	143996270	143996270	Missense_Mutation	SNP	C	A	c.650G>T	p.S217I	164,6
KIFC2	90990	8	145698453	145698453	Missense_Mutation	SNP	C	A	c.2137C>A	p.Q713K	25,7
SMARCA2	6595	9	2181622	2181622	Missense_Mutation	SNP	A	C	c.4305A>C	p.E1435D	17,8
VLDLR	7436	9	2622252	2622252	Missense_Mutation	SNP	G	C	c.63G>C	p.E21D	20,3
PLAA	9373	9	26905619	26905619	Missense_Mutation	SNP	C	T	c.2278G>A	p.V760I	14,3
LINGO2	158038	9	27950651	27950651	Missense_Mutation	SNP	A	G	c.19T>C	p.S7P	27,4
B4GALT1	2683	9	33116053	33116054	Missense_Mutation	DNP	TT	CA	c.894_895AA>TG	p.T299A	34,2
NFX1	4799	9	33351560	33351560	Missense_Mutation	SNP	T	A	c.2427T>A	p.F809L	64,13
RNF38	152006	9	36390589	36390589	Missense_Mutation	SNP	A	G	c.37T>C	p.S13P	22,6
C9orf41	138199	9	77614725	77614725	Missense_Mutation	SNP	T	C	c.652A>G	p.I218V	39,23
ROR2	4920	9	94488827	94488827	Missense_Mutation	SNP	T	A	c.1382A>T	p.K461I	41,4
ASPN	54829	9	95221967	95221967	Missense_Mutation	SNP	T	G	c.892A>C	p.N298H	38,2
WNK2	65268	9	96070660	96070660	Missense_Mutation	SNP	G	A	c.6421G>A	p.A2141T	52,18
CDC14B	8555	9	99272034	99272035	Missense_Mutation	DNP	AT	GG	c.1380_1381AT>CC	p.S461P	16,2
TBC1D2	55357	9	101006361	101006361	Missense_Mutation	SNP	G	T	c.562C>A	p.P188T	31,2
FKTN	2218	9	108397380	108397380	Missense_Mutation	SNP	G	C	c.1221G>C	p.M407I	46,4
EPB41L4B	54566	9	111947788	111947788	Missense_Mutation	SNP	G	C	c.2399C>G	p.P800R	30,11
ZFP37	7539	9	115805424	115805424	Missense_Mutation	SNP	T	C	c.1474A>G	p.N492D	18,4
ZNF618	114991	9	116791117	116791117	Missense_Mutation	SNP	A	T	c.949A>T	p.T317S	94,16
MEGF9	1955	9	123367911	123367911	Missense_Mutation	SNP	G	C	c.1366C>G	p.L456V	18,7
OR1L4	254973	9	125487034	125487034	Missense_Mutation	SNP	G	A	c.766G>A	p.V256I	30,7
HSPA5	3309	9	127998891	127998891	Missense_Mutation	SNP	C	A	c.1945G>T	p.A649S	10,3
RALGPS1	9649	9	129961332	129961332	Missense_Mutation	SNP	T	G	c.1234T>G	p.S412A	105,11
FAM129B	64855	9	130289542	130289543	Missense_Mutation	DNP	GC	AT	c.245_246GC>AT	p.S82N	75,4
SH2D3C	10044	9	130511853	130511853	Missense_Mutation	SNP	C	T	c.776G>A	p.R259H	123,15
GLE1	2733	9	131301946	131301946	Missense_Mutation	SNP	C	A	c.1933C>A	p.L645I	38,2
GLE1	2733	9	131301949	131301949	Missense_Mutation	SNP	A	C	c.1936A>C	p.I646L	38,2
ZER1	10444	9	131493644	131493644	Missense_Mutation	SNP	T	C	c.2273A>G	p.K758R	39,5
PRRC2B	84726	9	134305559	134305559	Missense_Mutation	SNP	A	C	c.28A>C	p.K10Q	74,13
PRRC2B	84726	9	134312042	134312042	Missense_Mutation	SNP	T	A	c.329T>A	p.L110Q	80,16
PRRC2B	84726	9	134319671	134319671	Missense_Mutation	SNP	T	C	c.569T>C	p.V190A	31,5
PRRC2B	84726	9	134349927	134349927	Missense_Mutation	SNP	A	T	c.2411A>T	p.Y804F	35,7
ZMYND11	10771	10	267151	267151	Missense_Mutation	SNP	A	C	c.293A>C	p.N98T	17,4
BEND7	222389	10	13494551	13494551	Missense_Mutation	SNP	T	C	c.1171A>G	p.K391E	31,11
FAM171A1	221061	10	15256166	15256166	Missense_Mutation	SNP	C	T	c.1421G>A	p.R474K	62,3
STAM	8027	10	17756753	17756753	Missense_Mutation	SNP	C	G	c.1597C>G	p.P533A	56,5
SKIDA1	387640	10	21806362	21806363	Missense_Mutation	DNP	TC	AG	c.389_390GA>CT	p.G130A	42,9
MLLT10	8028	10	21962757	21962758	Missense_Mutation	DNP	CA	TG	c.1530_1531CA>TG	p.I511V	23,2
MASTL	84930	10	27470467	27470467	Missense_Mutation	SNP	A	C	c.2439A>C	p.E813D	43,2
MASTL	84930	10	27470470	27470470	Missense_Mutation	SNP	A	G	c.2442A>G	p.I814M	43,2
NRP1	8829	10	33475205	33475205	Missense_Mutation	SNP	G	T	c.2274C>A	p.H758Q	32,15
PARD3	56288	10	34688322	34688322	Missense_Mutation	SNP	C	G	c.826G>C	p.E276Q	27,9
CREM	1390	10	35490392	35490392	Missense_Mutation	SNP	A	C	c.759A>C	p.E253D	22,7
ANK3	288	10	61967813	61967813	Missense_Mutation	SNP	T	C	c.1175A>G	p.N392S	134,17
ANK3	288	10	62149233	62149233	Missense_Mutation	SNP	G	T	c.64C>A	p.P22T	26,7
ADO	84890	10	64565101	64565101	Missense_Mutation	SNP	C	G	c.282C>G	p.D94E	96,19
ADO	84890	10	64565142	64565142	Missense_Mutation	SNP	C	G	c.323C>G	p.S108C	83,14
JMJD1C	221037	10	65140132	65140132	Missense_Mutation	SNP	A	C	c.279T>G	p.N93K	46,7
CCAR1	55749	10	70516223	70516223	Missense_Mutation	SNP	G	A	c.1819G>A	p.E607K	56,15
CCAR1	55749	10	70547929	70547929	Missense_Mutation	SNP	G	A	c.3031G>A	p.V1011I	36,2
SPOCK2	9806	10	73822856	73822856	Missense_Mutation	SNP	G	T	c.1056C>A	p.S352R	79,22
P4HA1	5033	10	74804772	74804772	Missense_Mutation	SNP	T	G	c.1115A>C	p.D372A	42,8
P4HA1	5033	10	74804782	74804782	Missense_Mutation	SNP	T	C	c.1105A>G	p.I369V	47,7
KCNMA1	3778	10	79397261	79397263	In_Frame_Del	DEL	GAA	-	c.138_140delTTC	p.46_47SS>S	44,12
ZMIZ1	57178	10	81053385	81053385	Missense_Mutation	SNP	A	G	c.1205A>G	p.N402S	124,12
NRG3	10718	10	84711235	84711235	Missense_Mutation	SNP	A	C	c.1065A>C	p.E355D	34,6
GHITM	27069	10	85909864	85909864	Missense_Mutation	SNP	A	C	c.646A>C	p.I216L	40,2
GRID1	2894	10	87362420	87362420	Missense_Mutation	SNP	C	G	c.2640G>C	p.M880I	41,4
WAPAL	23063	10	88259695	88259696	In_Frame_Ins	INS	-	TCA	c.1304_1305insTGA	p.434_435insD	28,5
LGI1	9211	10	95556822	95556823	Missense_Mutation	DNP	CA	TG	c.936_937CA>TG	p.S313G	49,7
TBC1D12	23232	10	96256872	96256873	Missense_Mutation	DNP	AT	GC	c.1355_1356AT>GC	p.N452S	22,2
LCOR	84458	10	98715276	98715276	Missense_Mutation	SNP	G	A	c.899G>A	p.S300N	29,4
SLIT1	6585	10	98945338	98945338	Missense_Mutation	SNP	A	T	c.94T>A	p.S32T	19,2
FAM178A	55719	10	102689615	102689615	Missense_Mutation	SNP	A	G	c.2194A>G	p.I732V	13,6
PSD	5662	10	104174875	104174875	Missense_Mutation	SNP	G	T	c.869C>A	p.T290K	129,41
CNNM2	54805	10	104678265	104678265	Missense_Mutation	SNP	A	G	c.28A>G	p.K10E	39,13
HSPA12A	259217	10	118434525	118434526	Missense_Mutation	DNP	CA	TG	c.1794_1795TG>CA	p.V599I	119,4
NANOS1	340719	10	120789407	120789407	Missense_Mutation	SNP	C	T	c.94C>T	p.P32S	42,11
NANOS1	340719	10	120789417	120789417	Missense_Mutation	SNP	C	T	c.104C>T	p.A35V	44,11
PPAPDC1A	196051	10	122278346	122278346	Splice_Site	SNP	G	A	c.258G>A	p.A86A	13,2
DHX32	55760	10	127527581	127527581	Missense_Mutation	SNP	A	C	c.1870T>G	p.Y624D	20,5
MGMT	4255	10	131557522	131557523	Missense_Mutation	DNP	GT	AC	c.424_425GT>AC	p.V142T	83,4
MGMT	4255	10	131557525	131557525	Missense_Mutation	SNP	A	G	c.427A>G	p.I143V	83,4
EBF3	253738	10	131639170	131639170	Missense_Mutation	SNP	C	T	c.1499G>A	p.S500N	61,16
EPS8L2	64787	11	722758	722758	Missense_Mutation	SNP	G	C	c.1294G>C	p.E432Q	81,14
TRIM22	10346	11	5717470	5717470	Missense_Mutation	SNP	T	C	c.8T>C	p.F3S	95,6
OR10A4	283297	11	6898399	6898399	Missense_Mutation	SNP	G	T	c.521G>T	p.R174M	84,17
SWAP70	23075	11	9771492	9771492	Missense_Mutation	SNP	G	T	c.1733G>T	p.W578L	47,11
MRVI1	10335	11	10602111	10602111	Missense_Mutation	SNP	T	C	c.2305A>G	p.K769E	36,2
BBOX1	8424	11	27147341	27147341	Missense_Mutation	SNP	C	A	c.977C>A	p.S326Y	25,2
BBOX1	8424	11	27147347	27147347	Missense_Mutation	SNP	T	A	c.983T>A	p.F328Y	25,2
PRR5L	79899	11	36453428	36453428	Missense_Mutation	SNP	T	C	c.320T>C	p.F107S	67,13
CKAP5	9793	11	46786700	46786700	Missense_Mutation	SNP	T	C	c.3518A>G	p.K1173R	50,3
PTPMT1	114971	11	47587243	47587244	Missense_Mutation	DNP	CC	AG	c.69_70CC>AG	p.L24V	120,4
PATL1	219988	11	59425147	59425148	Missense_Mutation	DNP	GG	CA	c.476_477CC>TG	p.P159L	27,2
SYT7	9066	11	61323617	61323617	Missense_Mutation	SNP	C	T	c.94G>A	p.V32I	59,21
ASRGL1	80150	11	62123910	62123910	Missense_Mutation	SNP	A	G	c.304A>G	p.I102V	31,2
AHNAK	79026	11	62299332	62299332	Missense_Mutation	SNP	C	G	c.2557G>C	p.E853Q	107,40
GANAB	23193	11	62398106	62398107	Missense_Mutation	DNP	GG	AT	c.1352_1353CC>AT	p.T451N	66,3
ATL3	25923	11	63411687	63411687	Missense_Mutation	SNP	C	T	c.665G>A	p.S222N	38,5
MARK2	2011	11	63670586	63670587	Missense_Mutation	DNP	GC	CA	c.1368_1369GC>CA	p.E456D	137,4
SF1	7536	11	64533541	64533541	Missense_Mutation	SNP	C	T	c.1669G>A	p.A557T	18,4
TIGD3	220359	11	65123290	65123290	Missense_Mutation	SNP	G	A	c.11G>A	p.S4N	123,8
TIGD3	220359	11	65123293	65123293	Missense_Mutation	SNP	G	C	c.14G>C	p.S5T	124,8
PCNXL3	399909	11	65392705	65392705	Missense_Mutation	SNP	C	A	c.2983C>A	p.L995M	85,5
KDM2A	22992	11	67018224	67018224	Missense_Mutation	SNP	G	A	c.2723G>A	p.R908K	66,9
MRGPRF	116535	11	68773551	68773551	Missense_Mutation	SNP	T	G	c.227A>C	p.N76T	128,18
FAM168A	23201	11	73131043	73131043	Splice_Site	SNP	T	G	c.180A>C	p.A60A	260,17
PRCP	5547	11	82571086	82571086	Missense_Mutation	SNP	T	C	c.242A>G	p.K81R	45,2
FAM76B	143684	11	95512835	95512835	Missense_Mutation	SNP	T	C	c.628A>G	p.T210A	24,4
ZC3H12C	85463	11	110035491	110035491	Missense_Mutation	SNP	T	C	c.1681T>C	p.S561P	62,10
SIK3	23387	11	116729408	116729408	Missense_Mutation	SNP	C	T	c.2455G>A	p.V819M	26,6
DSCAML1	57453	11	117667926	117667931	In_Frame_Del	DEL	TCGGCT	-	c.44_49delAGCCGA	p.15_17QPS>R	36,7
KMT2A	4297	11	118375935	118375935	Missense_Mutation	SNP	T	C	c.9319T>C	p.S3107P	63,8
HYOU1	10525	11	118924886	118924887	Missense_Mutation	DNP	CA	TG	c.740_741TG>CA	p.M247T	32,2
DPAGT1	1798	11	118971760	118971760	Missense_Mutation	SNP	T	C	c.250A>G	p.K84E	63,9
GRIK4	2900	11	120811060	120811060	Missense_Mutation	SNP	C	G	c.1481C>G	p.A494G	50,9
OR6X1	390260	11	123624860	123624861	Missense_Mutation	DNP	TG	CC	c.366_367CA>GG	p.T123A	31,2
MSANTD2	79684	11	124644646	124644646	Missense_Mutation	SNP	A	C	c.735T>G	p.D245E	49,11
KCNJ1	3758	11	128710119	128710119	Missense_Mutation	SNP	T	C	c.77A>G	p.K26R	49,3
WNK1	65125	12	989896	989896	Missense_Mutation	SNP	C	T	c.2842C>T	p.P948S	87,5
FOXJ2	55810	12	8192640	8192640	Missense_Mutation	SNP	A	C	c.212A>C	p.Y71S	103,8
BICD1	636	12	32491840	32491841	Missense_Mutation	DNP	CC	TT	c.2691_2692CC>TT	p.P898S	53,4
BICD1	636	12	32491859	32491859	Missense_Mutation	SNP	T	C	c.2710T>C	p.F904L	48,3
GXYLT1	283464	12	42523604	42523604	Missense_Mutation	SNP	A	C	c.271T>G	p.S91A	16,14
HDAC7	51564	12	48189119	48189119	Missense_Mutation	SNP	T	G	c.1015A>C	p.M339L	47,7
HDAC7	51564	12	48189125	48189125	Missense_Mutation	SNP	A	G	c.1009T>C	p.S337P	44,7
ZNF641	121274	12	48736870	48736870	Missense_Mutation	SNP	C	A	c.1203G>T	p.Q401H	70,13
SCN8A	6334	12	52115561	52115561	Missense_Mutation	SNP	G	T	c.1867G>T	p.G623C	119,8
ZNF740	283337	12	53579792	53579792	Missense_Mutation	SNP	G	A	c.304G>A	p.V102I	77,4
ESPL1	9700	12	53671287	53671287	Missense_Mutation	SNP	G	A	c.2119G>A	p.G707S	110,14
ATF7	11016	12	53994756	53994756	Missense_Mutation	SNP	T	C	c.29A>G	p.N10S	18,4
HOXC9	3225	12	54394509	54394509	Splice_Site	SNP	C	T	c.537C>T	p.P179P	24,5
HOXC5	3222	12	54427163	54427163	Missense_Mutation	SNP	C	T	c.257C>T	p.P86L	47,10
OR6C1	390321	12	55715113	55715113	Missense_Mutation	SNP	G	A	c.730G>A	p.V244I	55,8
OR6C1	390321	12	55715118	55715119	Missense_Mutation	DNP	TG	CA	c.735_736TG>CA	p.V246I	55,9
SMARCC2	6601	12	56558491	56558491	Missense_Mutation	SNP	T	G	c.3164A>C	p.Q1055P	33,6
ZBTB39	9880	12	57398673	57398673	Missense_Mutation	SNP	G	C	c.29C>G	p.T10S	72,15
MARS	4141	12	57909746	57909746	Missense_Mutation	SNP	G	A	c.2435G>A	p.S812N	40,2
AGAP2	116986	12	58127904	58127904	Missense_Mutation	SNP	T	C	c.1454A>G	p.N485S	47,6
BEST3	144453	12	70088227	70088227	Missense_Mutation	SNP	A	G	c.170T>C	p.V57A	24,3
TMTC2	160335	12	83424601	83424601	Missense_Mutation	SNP	C	T	c.2095C>T	p.L699F	32,6
TMTC3	160418	12	88586492	88586493	Missense_Mutation	DNP	AC	TT	c.1818_1819AC>TT	p.H607Y	33,2
DUSP6	1848	12	89745756	89745756	Missense_Mutation	SNP	C	A	c.61G>T	p.A21S	76,17
DUSP6	1848	12	89745768	89745768	Missense_Mutation	SNP	T	A	c.49A>T	p.S17C	73,22
CCDC53	51019	12	102437967	102437967	Missense_Mutation	SNP	A	C	c.240T>G	p.D80E	23,2
SART3	9733	12	108931309	108931309	Nonsense_Mutation	SNP	G	A	c.1264C>T	p.Q422*	45,5
CCDC64	92558	12	120427758	120427758	Missense_Mutation	SNP	C	G	c.86C>G	p.A29G	22,2
MSI1	4440	12	120789185	120789185	Missense_Mutation	SNP	G	C	c.752C>G	p.T251S	57,5
SETD1B	23067	12	122242658	122242660	In_Frame_Del	DEL	CCC	-	c.15_17delCCC	p.P7del	25,6
CLIP1	6249	12	122831998	122831998	Missense_Mutation	SNP	A	G	c.1430T>C	p.I477T	48,9
CLIP1	6249	12	122835680	122835680	Missense_Mutation	SNP	T	G	c.1379A>C	p.Q460P	24,3
AACS	65985	12	125550206	125550206	Missense_Mutation	SNP	A	G	c.76A>G	p.N26D	52,9
FBRSL1	57666	12	133148923	133148923	Missense_Mutation	SNP	G	A	c.1481G>A	p.S494N	175,6
ZMYM2	7750	13	20579321	20579321	Missense_Mutation	SNP	A	G	c.1241A>G	p.N414S	11,3
ZMYM2	7750	13	20579326	20579326	Missense_Mutation	SNP	A	G	c.1246A>G	p.T416A	11,3
PABPC3	5042	13	25670963	25670963	Missense_Mutation	SNP	T	A	c.627T>A	p.D209E	83,6
CDK8	1024	13	26967560	26967560	Missense_Mutation	SNP	C	T	c.703C>T	p.H235Y	86,9
TSC22D1	8848	13	45147366	45147366	Missense_Mutation	SNP	A	G	c.2845T>C	p.S949P	31,5
DIAPH3	81624	13	60413515	60413515	Missense_Mutation	SNP	T	A	c.2805A>T	p.E935D	31,2
DIAPH3	81624	13	60413517	60413517	Missense_Mutation	SNP	C	T	c.2803G>A	p.E935K	31,2
KLF5	688	13	73633507	73633508	Missense_Mutation	DNP	CG	AC	c.42_43CG>AC	p.V15L	42,3
GPR180	160897	13	95257680	95257680	Missense_Mutation	SNP	A	G	c.181A>G	p.I61V	29,4
MBNL2	10150	13	98043594	98043594	Missense_Mutation	SNP	G	A	c.1013G>A	p.S338N	25,2
DOCK9	23348	13	99515677	99515678	Missense_Mutation	DNP	CA	TG	c.3411_3412TG>CA	p.V1138M	42,3
DOCK9	23348	13	99515690	99515691	Frame_Shift_Del	DEL	CA	-	c.3398_3399delTG	p.L1133fs	45,3
ZIC5	85416	13	100617731	100617731	Missense_Mutation	SNP	G	A	c.1892C>T	p.A631V	62,5
ZIC5	85416	13	100623371	100623371	Missense_Mutation	SNP	C	T	c.559G>A	p.G187S	30,17
ZIC5	85416	13	100623392	100623393	Missense_Mutation	DNP	TG	CA	c.537_538CA>TG	p.T180A	24,13
TPP2	7174	13	103281876	103281876	Missense_Mutation	SNP	T	C	c.1061T>C	p.I354T	35,6
ARHGEF40	55701	14	21544998	21544998	Missense_Mutation	SNP	G	C	c.1983G>C	p.E661D	31,3
HNRNPC	3183	14	21679637	21679638	Missense_Mutation	DNP	CC	TG	c.764_765GG>CA	p.G255A	62,3
HNRNPC	3183	14	21699148	21699148	Missense_Mutation	SNP	T	G	c.325A>C	p.T109P	36,11
CHD8	57680	14	21859132	21859132	Missense_Mutation	SNP	T	G	c.7156A>C	p.T2386P	51,3
CHD8	57680	14	21861309	21861309	Missense_Mutation	SNP	G	A	c.6424C>T	p.L2142F	34,6
ACIN1	22985	14	23533679	23533679	Missense_Mutation	SNP	G	T	c.2501C>A	p.P834Q	43,5
NOVA1	4857	14	26918100	26918100	Missense_Mutation	SNP	C	T	c.589G>A	p.V197I	47,7
FOXG1	2290	14	29237004	29237004	Missense_Mutation	SNP	G	C	c.519G>C	p.E173D	66,13
STRN3	29966	14	31388202	31388202	Missense_Mutation	SNP	T	C	c.1210A>G	p.T404A	57,3
NFKBIA	4792	14	35872508	35872509	Missense_Mutation	DNP	CC	TT	c.394_395GG>AA	p.G132K	183,20
NFKBIA	4792	14	35872529	35872529	Missense_Mutation	SNP	T	C	c.374A>G	p.E125G	177,15
MBIP	51562	14	36786015	36786015	Missense_Mutation	SNP	C	T	c.133G>A	p.D45N	42,3
SEC23A	10484	14	39514504	39514504	Missense_Mutation	SNP	A	G	c.1762T>C	p.S588P	44,3
C14orf28	122525	14	45374638	45374639	Missense_Mutation	DNP	GT	AC	c.818_819GT>AC	p.G273D	69,5
FKBP3	2287	14	45603567	45603567	Missense_Mutation	SNP	T	A	c.93A>T	p.E31D	173,6
MDGA2	161357	14	48143783	48143783	Missense_Mutation	SNP	G	C	c.10C>G	p.L4V	192,10
POLE2	5427	14	50130078	50130078	Missense_Mutation	SNP	A	G	c.710T>C	p.V237A	36,3
KLHDC1	122773	14	50195676	50195677	Missense_Mutation	DNP	TA	CT	c.600_601TA>CT	p.T201S	41,2
ATP5S	27109	14	50792430	50792430	Missense_Mutation	SNP	C	A	c.637C>A	p.Q213K	39,2
ATP5S	27109	14	50792432	50792433	Missense_Mutation	DNP	AT	CC	c.639_640AT>CC	p.Q213H	39,2
PTGER2	5732	14	52793975	52793975	Missense_Mutation	SNP	G	A	c.880G>A	p.E294K	39,9
HIF1A	3091	14	62212503	62212503	Missense_Mutation	SNP	T	C	c.2297T>C	p.M766T	37,4
DCAF5	8816	14	69619536	69619536	Missense_Mutation	SNP	C	G	c.160G>C	p.G54R	122,9
SLC8A3	6547	14	70515614	70515615	Missense_Mutation	DNP	GG	CA	c.2276_2277CC>TG	p.A759V	161,17
MAP3K9	4293	14	71215599	71215599	Missense_Mutation	SNP	T	C	c.1273A>G	p.N425D	45,3
ENTPD5	957	14	74442657	74442657	Missense_Mutation	SNP	T	A	c.704A>T	p.Y235F	36,4
FLVCR2	55640	14	76045655	76045655	Missense_Mutation	SNP	C	A	c.340C>A	p.H114N	115,13
ANGEL1	23357	14	77272779	77272779	Missense_Mutation	SNP	G	T	c.1360C>A	p.H454N	63,4
ISM2	145501	14	77942383	77942385	Missense_Mutation	TNP	CGC	TTG	c.1269_1271GCG>CAA	p.R424K	129,4
ISM2	145501	14	77942390	77942391	Missense_Mutation	DNP	TC	CT	c.1263_1264GA>AG	p.M422V	131,4
NRXN3	9369	14	79746702	79746702	Missense_Mutation	SNP	T	C	c.68T>C	p.F23S	89,3
FOXN3	1112	14	89656752	89656752	Missense_Mutation	SNP	T	A	c.787A>T	p.T263S	39,5
DICER1	23405	14	95596498	95596498	Missense_Mutation	SNP	T	G	c.470A>C	p.N157T	47,5
PAPOLA	10914	14	97003361	97003361	Missense_Mutation	SNP	A	G	c.1079A>G	p.K360R	54,9
RTL1	388015	14	101351082	101351082	Missense_Mutation	SNP	T	A	c.44A>T	p.H15L	37,5
TDRD9	122402	14	104457498	104457498	Splice_Site	SNP	A	G	c.1117A>G	p.N373D	36,11
JAG2	3714	14	105634320	105634320	Missense_Mutation	SNP	T	C	c.191A>G	p.H64R	144,27
GABRB3	2562	15	27018100	27018100	Missense_Mutation	SNP	G	A	c.10C>T	p.L4F	55,3
MEIS2	4212	15	37184493	37184493	Missense_Mutation	SNP	T	C	c.1315A>G	p.M439V	124,31
MGA	23269	15	42028666	42028666	Missense_Mutation	SNP	T	A	c.4204T>A	p.C1402S	44,8
ZNF106	64397	15	42749389	42749389	Missense_Mutation	SNP	T	G	c.15A>C	p.R5S	92,18
TTBK2	146057	15	43045387	43045387	Missense_Mutation	SNP	C	T	c.2057G>A	p.C686Y	53,3
TTBK2	146057	15	43086917	43086917	Missense_Mutation	SNP	T	G	c.905A>C	p.N302T	44,2
TTBK2	146057	15	43086923	43086923	Missense_Mutation	SNP	G	C	c.899C>G	p.T300S	42,2
TP53BP1	7158	15	43783894	43783894	Missense_Mutation	SNP	T	C	c.329A>G	p.Q110R	121,6
SEMA6D	80031	15	48063947	48063947	Missense_Mutation	SNP	C	A	c.3187C>A	p.P1063T	71,3
FBN1	2200	15	48826304	48826304	Missense_Mutation	SNP	G	A	c.835C>T	p.L279F	78,6
TRPM7	54822	15	50899477	50899477	Missense_Mutation	SNP	G	T	c.2629C>A	p.Q877K	100,15
TRPM7	54822	15	50916446	50916446	Missense_Mutation	SNP	C	A	c.1357G>T	p.A453S	37,3
GLDN	342035	15	51634215	51634215	Missense_Mutation	SNP	C	A	c.334C>A	p.L112M	113,4
PRTG	283659	15	56032742	56032742	Missense_Mutation	SNP	T	A	c.235A>T	p.M79L	57,5
NEDD4	4734	15	56144688	56144688	Missense_Mutation	SNP	T	G	c.2337A>C	p.E779D	74,6
THSD4	79875	15	72069623	72069623	Missense_Mutation	SNP	A	C	c.2967A>C	p.R989S	98,20
FBXO22	26263	15	76225048	76225048	Missense_Mutation	SNP	T	A	c.817T>A	p.S273T	72,7
MORF4L1	10933	15	79177353	79177353	Missense_Mutation	SNP	A	G	c.200A>G	p.H67R	109,12
MEX3B	84206	15	82335866	82335866	Missense_Mutation	SNP	G	T	c.1345C>A	p.P449T	62,5
AKAP13	11214	15	86278357	86278357	Missense_Mutation	SNP	A	T	c.7417A>T	p.S2473C	30,2
ABHD2	11057	15	89719085	89719085	Missense_Mutation	SNP	A	G	c.581A>G	p.K194R	42,5
SV2B	9899	15	91801725	91801726	Missense_Mutation	DNP	TG	GC	c.859_860TG>GC	p.C287A	81,3
E4F1	1877	16	2282772	2282773	Frame_Shift_Ins	INS	-	AT	c.746_747insAT	p.KC249fs	121,5
E4F1	1877	16	2282776	2282777	Frame_Shift_Del	DEL	CT	-	c.750_751delCT	p.S251fs	124,5
CREBBP	1387	16	3832718	3832718	Missense_Mutation	SNP	T	C	c.1540A>G	p.T514A	46,7
CREBBP	1387	16	3832720	3832720	Missense_Mutation	SNP	T	G	c.1538A>C	p.Q513P	46,7
PPL	5493	16	4940217	4940217	Missense_Mutation	SNP	T	C	c.2281A>G	p.S761G	62,7
C16orf72	29035	16	9210599	9210599	Missense_Mutation	SNP	T	C	c.658T>C	p.S220P	86,17
C16orf72	29035	16	9210656	9210656	Missense_Mutation	SNP	T	A	c.715T>A	p.S239T	51,18
C16orf72	29035	16	9210764	9210764	Missense_Mutation	SNP	A	C	c.823A>C	p.I275L	12,4
GSPT1	2935	16	11980746	11980746	Missense_Mutation	SNP	T	G	c.586A>C	p.K196Q	30,3
METTL9	51108	16	21611139	21611139	Missense_Mutation	SNP	A	T	c.85A>T	p.T29S	49,6
TNRC6A	27327	16	24828224	24828224	Missense_Mutation	SNP	A	G	c.4919A>G	p.N1640S	63,13
ARHGAP17	55114	16	24971019	24971019	Missense_Mutation	SNP	T	C	c.697A>G	p.T233A	31,4
SRCAP	10847	16	30740771	30740771	Missense_Mutation	SNP	G	A	c.6005G>A	p.R2002H	84,9
ZNF629	23361	16	30795513	30795513	Missense_Mutation	SNP	T	G	c.136A>C	p.M46L	42,3
TOX3	27324	16	52580593	52580593	Missense_Mutation	SNP	T	C	c.43A>G	p.S15G	13,2
RPGRIP1L	23322	16	53679589	53679589	Missense_Mutation	SNP	T	C	c.2631A>G	p.I877M	56,11
BBS2	583	16	56536618	56536618	Missense_Mutation	SNP	T	C	c.907A>G	p.I303V	60,8
NDRG4	65009	16	58545442	58545442	Missense_Mutation	SNP	C	A	c.1021C>A	p.L341M	64,5
CCDC79	283847	16	66789000	66789000	Missense_Mutation	SNP	T	G	c.2063A>C	p.K688T	14,2
HSF4	3299	16	67201625	67201625	Missense_Mutation	SNP	A	T	c.857A>T	p.E286V	45,8
RLTPR	146206	16	67680114	67680114	Missense_Mutation	SNP	G	C	c.275G>C	p.R92P	82,3
SMPD3	55512	16	68482255	68482255	Splice_Site	SNP	C	T			41,13
ZFP90	146198	16	68592444	68592445	Missense_Mutation	DNP	GG	AA	c.229_230GG>AA	p.G77K	49,3
CHTF8	54921	16	69154506	69154506	Missense_Mutation	SNP	A	G	c.188T>C	p.I63T	66,5
NFAT5	10725	16	69660350	69660350	Missense_Mutation	SNP	T	C	c.118T>C	p.S40P	17,4
MLKL	197259	16	74719430	74719430	Missense_Mutation	SNP	T	A	c.774A>T	p.E258D	42,5
KCNG4	93107	16	84270745	84270745	Missense_Mutation	SNP	C	T	c.347G>A	p.S116N	162,35
FOXF1	2294	16	86544437	86544437	Missense_Mutation	SNP	T	G	c.262T>G	p.S88A	84,5
KDM6B	23135	17	7750648	7750648	Missense_Mutation	SNP	A	T	c.1135A>T	p.T379S	215,28
CHD3	1107	17	7803663	7803663	Frame_Shift_Del	DEL	C	-	c.2738delC	p.T913fs	74,12
MYH2	4620	17	10446475	10446475	Missense_Mutation	SNP	T	C	c.745A>G	p.K249E	70,8
C17orf103	0	17	21146716	21146716	Missense_Mutation	SNP	C	T	c.251G>A	p.R84K	162,9
TNFAIP1	7126	17	26671527	26671527	Missense_Mutation	SNP	G	C	c.852G>C	p.E284D	53,3
KIAA0100	9703	17	26959234	26959234	Missense_Mutation	SNP	G	C	c.3829C>G	p.L1277V	52,4
PHF12	57649	17	27240225	27240225	Missense_Mutation	SNP	T	G	c.1364A>C	p.H455P	25,16
GPR179	440435	17	36483577	36483577	Missense_Mutation	SNP	G	A	c.5875C>T	p.P1959S	49,40
SRCIN1	80725	17	36724480	36724480	Splice_Site	SNP	C	T			34,6
NEUROD2	4761	17	37762778	37762778	Missense_Mutation	SNP	T	G	c.75A>C	p.E25D	55,6
MED24	9862	17	38179440	38179440	Missense_Mutation	SNP	A	G	c.2194T>C	p.F732L	81,17
NR1D1	9572	17	38249442	38249442	Missense_Mutation	SNP	A	G	c.1739T>C	p.L580S	113,30
KRTAP9-3	83900	17	39388768	39388768	Frame_Shift_Del	DEL	C	-	c.15delC	p.C5fs	21,6
KRTAP9-3	83900	17	39388769	39388769	Missense_Mutation	SNP	T	G	c.16T>G	p.S6A	21,6
KLHL11	55175	17	40010296	40010296	Missense_Mutation	SNP	T	C	c.1823A>G	p.K608R	50,5
TMUB2	79089	17	42266401	42266401	Missense_Mutation	SNP	C	T	c.47C>T	p.A16V	80,5
SKAP1	8631	17	46262110	46262110	Missense_Mutation	SNP	G	A	c.542C>T	p.T181I	61,4
HOXB2	3212	17	46622127	46622127	Missense_Mutation	SNP	G	C	c.147C>G	p.F49L	72,11
HOXB2	3212	17	46622129	46622129	Missense_Mutation	SNP	A	G	c.145T>C	p.F49L	72,11
PPP1R9B	84687	17	48227171	48227172	Missense_Mutation	DNP	AA	CG	c.701_702TT>CG	p.V234A	167,6
CACNA1G	8913	17	48699121	48699122	Missense_Mutation	DNP	TG	CT	c.6026_6027TG>CT	p.M2009T	120,13
SPAG9	9043	17	49124758	49124759	Missense_Mutation	DNP	AT	CC	c.567_568AT>GG	p.S190A	35,2
TANC2	26115	17	61315258	61315258	Missense_Mutation	SNP	A	C	c.631A>C	p.I211L	100,7
ERN1	2081	17	62141384	62141384	Missense_Mutation	SNP	T	C	c.1049A>G	p.N350S	98,5
DNAI2	64446	17	72281258	72281258	Missense_Mutation	SNP	T	A	c.263T>A	p.L88Q	358,10
UBALD2	283991	17	74266447	74266448	Missense_Mutation	DNP	GC	AT	c.356_357GC>AT	p.S119N	33,2
UBALD2	283991	17	74266456	74266456	Missense_Mutation	SNP	C	T	c.365C>T	p.A122V	23,2
MFSD11	79157	17	74774375	74774375	Missense_Mutation	SNP	A	G	c.1291A>G	p.T431A	93,4
FSCN2	25794	17	79502217	79502217	Missense_Mutation	SNP	C	G	c.966C>G	p.H322Q	89,7
ANKRD12	23253	18	9256552	9256552	Missense_Mutation	SNP	A	G	c.3287A>G	p.K1096R	31,6
VAPA	9218	18	9931846	9931846	Missense_Mutation	SNP	G	A	c.119G>A	p.R40Q	8,5
GNAL	2774	18	11689895	11689895	Missense_Mutation	SNP	C	G	c.333C>G	p.D111E	78,12
CELF4	56853	18	34839207	34839207	Missense_Mutation	SNP	A	G	c.1270T>C	p.F424L	36,12
SMAD7	4092	18	46476368	46476368	Missense_Mutation	SNP	C	T	c.427G>A	p.G143S	88,30
DCC	1630	18	50731617	50731617	Missense_Mutation	SNP	A	T	c.1605A>T	p.Q535H	22,8
DCC	1630	18	50936965	50936967	Missense_Mutation	TNP	TCA	GTG	c.3079_3081TCA>GTG	p.S1027V	33,2
CDH20	28316	18	59206352	59206352	Missense_Mutation	SNP	G	A	c.1504G>A	p.V502I	27,2
ZCCHC2	54877	18	60241865	60241865	Missense_Mutation	SNP	A	G	c.2551A>G	p.I851V	84,6
MBP	4155	18	74728826	74728826	Missense_Mutation	SNP	C	T	c.139G>A	p.G47S	77,13
ADNP2	22850	18	77896607	77896607	Missense_Mutation	SNP	A	C	c.3311A>C	p.N1104T	17,2
ABCA7	10347	19	1046799	1046799	Splice_Site	SNP	A	T			26,7
MAP2K2	5605	19	4117541	4117541	Missense_Mutation	SNP	T	G	c.179A>C	p.Q60P	34,62
LDLR	3949	19	11240271	11240271	Missense_Mutation	SNP	C	G	c.2472C>G	p.D824E	146,39
NFIX	4784	19	13198902	13198902	Missense_Mutation	SNP	T	A	c.1354T>A	p.S452T	69,22
NFIX	4784	19	13201163	13201163	Missense_Mutation	SNP	C	T	c.1453C>T	p.P485S	222,33
NDUFB7	4713	19	14677607	14677607	Missense_Mutation	SNP	C	T	c.251G>A	p.R84Q	31,2
NDUFB7	4713	19	14677612	14677612	Missense_Mutation	SNP	C	G	c.246G>C	p.Q82H	34,2
AKAP8L	26993	19	15514410	15514410	Missense_Mutation	SNP	T	G	c.238A>C	p.T80P	119,20
AKAP8L	26993	19	15514434	15514434	Missense_Mutation	SNP	G	C	c.214C>G	p.P72A	133,24
SIN3B	23309	19	16989433	16989433	Missense_Mutation	SNP	C	G	c.3288C>G	p.D1096E	41,3
UPF1	5976	19	18963854	18963854	Missense_Mutation	SNP	A	T	c.1031A>T	p.Y344F	57,6
ZNF99	7652	19	22941192	22941192	Nonsense_Mutation	SNP	T	A	c.1519A>T	p.K507*	123,45
GPI	2821	19	34890661	34890661	Missense_Mutation	SNP	C	G	c.1512C>G	p.I504M	75,16
KMT2B	9757	19	36216458	36216458	Missense_Mutation	SNP	C	A	c.3721C>A	p.H1241N	154,18
WDR62	284403	19	36583629	36583629	Missense_Mutation	SNP	A	C	c.2249A>C	p.N750T	101,12
FCGBP	8857	19	40361011	40361011	Missense_Mutation	SNP	T	A	c.15397A>T	p.T5133S	30,2
NUMBL	9253	19	41174011	41174011	Missense_Mutation	SNP	G	C	c.1192C>G	p.P398A	29,8
HNRNPUL1	11100	19	41770667	41770667	Missense_Mutation	SNP	G	C	c.259G>C	p.A87P	31,7
CIC	23152	19	42778678	42778678	Missense_Mutation	SNP	A	C	c.2743A>C	p.T915P	129,4
FOSB	2354	19	45976143	45976143	Missense_Mutation	SNP	A	G	c.890A>G	p.N297S	148,42
IRF2BP1	26145	19	46389017	46389018	Missense_Mutation	DNP	CC	AT	c.15_16GG>AT	p.A6S	40,5
LMTK3	114783	19	48997039	48997039	Missense_Mutation	SNP	C	G	c.4004G>C	p.G1335A	54,14
PPFIA3	8541	19	49646157	49646157	Missense_Mutation	SNP	C	A	c.2641C>A	p.R881S	63,3
SHANK1	50944	19	51220140	51220140	Missense_Mutation	SNP	G	T	c.37C>A	p.R13S	46,6
CLEC11A	6320	19	51228337	51228338	Missense_Mutation	DNP	AG	GA	c.585_586AG>GA	p.A196T	55,3
KLK11	11012	19	51527474	51527474	Missense_Mutation	SNP	C	T	c.386G>A	p.G129D	54,4
U2AF2	11338	19	56180543	56180543	Missense_Mutation	SNP	C	T	c.1040C>T	p.P347L	28,7
MKKS	8195	20	10389376	10389376	Missense_Mutation	SNP	T	C	c.1061A>G	p.K354R	45,4
MKKS	8195	20	10389383	10389383	Missense_Mutation	SNP	T	A	c.1054A>T	p.T352S	45,3
JAG1	182	20	10639242	10639242	Missense_Mutation	SNP	A	G	c.568T>C	p.Y190H	90,6
NKX2-4	644524	20	21377639	21377640	In_Frame_Ins	INS	-	GCCGCGGCC	c.398_399insGGCCGCGGC	p.133_133A>AAAA	142,7
PYGB	5834	20	25271178	25271178	Missense_Mutation	SNP	T	C	c.1889T>C	p.V630A	108,27
TPX2	22974	20	30385274	30385275	Missense_Mutation	DNP	CT	TC	c.1901_1902CT>TC	p.S634F	105,3
CCM2L	140706	20	30618860	30618860	Missense_Mutation	SNP	G	A	c.1459G>A	p.G487S	181,8
CCM2L	140706	20	30618862	30618863	Missense_Mutation	DNP	CG	TA	c.1461_1462CG>TA	p.V488M	184,8
SUN5	140732	20	31577469	31577469	Missense_Mutation	SNP	G	T	c.570C>A	p.H190Q	105,4
CBFA2T2	9139	20	32194840	32194840	Missense_Mutation	SNP	C	T	c.140C>T	p.T47I	117,3
MYBL2	4605	20	42344680	42344680	Missense_Mutation	SNP	G	A	c.2056G>A	p.G686S	207,10
MYBL2	4605	20	42344692	42344692	Missense_Mutation	SNP	C	T	c.2068C>T	p.P690S	196,10
ACOT8	10005	20	44470511	44470511	Missense_Mutation	SNP	C	T	c.926G>A	p.R309Q	108,26
STAU1	6780	20	47734402	47734402	Missense_Mutation	SNP	T	C	c.1421A>G	p.N474S	119,7
B4GALT5	9334	20	48252931	48252931	Missense_Mutation	SNP	A	G	c.1085T>C	p.F362S	142,4
VAPB	9217	20	57014074	57014074	Missense_Mutation	SNP	A	C	c.389A>C	p.D130A	36,4
SOX18	54345	20	62680292	62680292	Missense_Mutation	SNP	C	T	c.382G>A	p.A128T	180,12
SOX18	54345	20	62680824	62680824	Missense_Mutation	SNP	C	A	c.46G>T	p.A16S	51,12
C21orf91	54149	21	19190610	19190610	Missense_Mutation	SNP	T	C	c.26A>G	p.N9S	43,9
URB1	9875	21	33706532	33706533	Missense_Mutation	DNP	CC	TG	c.4796_4797GG>CA	p.R1599P	25,3
CBR1	873	21	37444861	37444861	Missense_Mutation	SNP	T	C	c.515T>C	p.M172T	62,5
TTC3	7267	21	38494145	38494145	Missense_Mutation	SNP	C	G	c.929C>G	p.S310C	10,3
DSCAM	1826	21	41550878	41550878	Missense_Mutation	SNP	G	T	c.2923C>A	p.L975I	76,5
WDR4	10785	21	44293737	44293737	Missense_Mutation	SNP	T	G	c.220A>C	p.S74R	90,15
SIK1	150094	21	44841221	44841221	Missense_Mutation	SNP	A	G	c.526T>C	p.S176P	151,17
DGCR8	54487	22	20074132	20074132	Missense_Mutation	SNP	G	A	c.646G>A	p.A216T	89,13
CHEK2	11200	22	29115422	29115422	Missense_Mutation	SNP	G	T	c.644C>A	p.A215E	33,4
MTMR3	8897	22	30418060	30418060	Missense_Mutation	SNP	T	G	c.3268T>G	p.L1090V	113,16
EIF4ENIF1	56478	22	31835991	31835992	Missense_Mutation	DNP	GG	TA	c.2832_2833CC>TA	p.P945T	37,4
MYH9	4627	22	36696938	36696938	Missense_Mutation	SNP	G	A	c.2797C>T	p.H933Y	79,5
MICALL1	85377	22	38302498	38302498	Missense_Mutation	SNP	G	C	c.69G>C	p.E23D	195,15
CBY1	25776	22	39067168	39067168	Missense_Mutation	SNP	T	C	c.278T>C	p.L93P	862,48
NPTXR	23467	22	39239317	39239318	Missense_Mutation	DNP	GC	CG	c.546_547GC>CG	p.P183A	101,3
ADSL	158	22	40750293	40750293	Missense_Mutation	SNP	A	T	c.444A>T	p.E148D	34,2
XPNPEP3	63929	22	41282430	41282430	Missense_Mutation	SNP	G	A	c.703G>A	p.G235S	61,4
EP300	2033	22	41562632	41562632	Missense_Mutation	SNP	G	C	c.3836G>C	p.S1279T	32,11
EP300	2033	22	41562658	41562658	Missense_Mutation	SNP	T	C	c.3862T>C	p.F1288L	27,10
RANGAP1	5905	22	41645388	41645389	Missense_Mutation	DNP	TG	CT	c.1639_1640CA>AG	p.Q547R	116,5
RANGAP1	5905	22	41645422	41645422	Missense_Mutation	SNP	A	G	c.1606T>C	p.Y536H	157,4
TEF	7008	22	41778087	41778087	Missense_Mutation	SNP	C	G	c.39C>G	p.D13E	22,2
SH3KBP1	30011	X	19854332	19854333	Missense_Mutation	DNP	TT	CC	c.72_73AA>GG	p.I25V	24,4
POLA1	5422	X	24761410	24761410	Missense_Mutation	SNP	G	A	c.2512G>A	p.A838T	35,2
DMD	1756	X	32360253	32360253	Missense_Mutation	SNP	T	A	c.5886A>T	p.K1962N	20,7
DMD	1756	X	32360267	32360267	Missense_Mutation	SNP	C	G	c.5872G>C	p.E1958Q	28,6
DMD	1756	X	32563286	32563286	Missense_Mutation	SNP	T	G	c.2158A>C	p.I720L	20,2
XK	7504	X	37545236	37545236	Missense_Mutation	SNP	C	A	c.22C>A	p.L8M	23,9
BCOR	54880	X	39923142	39923142	Missense_Mutation	SNP	C	T	c.3566G>A	p.S1189N	17,9
BCOR	54880	X	39923145	39923145	Missense_Mutation	SNP	T	C	c.3563A>G	p.Y1188C	17,9
NYX	60506	X	41333041	41333041	Missense_Mutation	SNP	T	A	c.335T>A	p.L112Q	40,33
GPR82	27197	X	41587243	41587244	Missense_Mutation	DNP	AA	GG	c.964_965AA>GG	p.N322G	14,2
GPR82	27197	X	41587249	41587249	Missense_Mutation	SNP	T	C	c.970T>C	p.F324L	13,2
KDM6A	7403	X	44732825	44732826	In_Frame_Ins	INS	-	CCGCCG	c.28_29insCCGCCG	p.16_17insAA	15,7
RGN	9104	X	46949348	46949348	Missense_Mutation	SNP	T	A	c.520T>A	p.S174T	22,2
SYP	6855	X	49047930	49047931	Missense_Mutation	DNP	CG	TT	c.905_906CG>AA	p.P302Q	42,6
TRO	7216	X	54955129	54955129	Missense_Mutation	SNP	G	A	c.1972G>A	p.E658K	49,7
AR	367	X	66941714	66941715	Frame_Shift_Del	DEL	CC	-	c.2358_2359delCC	p.R787fs	15,3
AR	367	X	66941717	66941718	Frame_Shift_Ins	INS	-	GG	c.2361_2362insGG	p.M788fs	15,3
MED12	9968	X	70347296	70347296	Missense_Mutation	SNP	A	G	c.2960A>G	p.N987S	53,9
MAGEE2	139599	X	75004071	75004071	Missense_Mutation	SNP	A	C	c.816T>G	p.D272E	55,6
MAGEE2	139599	X	75004076	75004077	Missense_Mutation	DNP	AC	CT	c.810_811GT>AG	p.S271A	56,6
ATRX	546	X	76777808	76777808	Missense_Mutation	SNP	T	G	c.6908A>C	p.N2303T	31,9
ATRX	546	X	76777814	76777814	Missense_Mutation	SNP	C	G	c.6902G>C	p.S2301T	32,8
ATRX	546	X	76949332	76949332	Missense_Mutation	SNP	T	G	c.465A>C	p.E155D	28,5
ATRX	546	X	76949337	76949337	Missense_Mutation	SNP	T	C	c.460A>G	p.T154A	28,5
BRWD3	254065	X	79946575	79946576	Missense_Mutation	DNP	CC	TT	c.3578_3579GG>AA	p.R1193Q	29,9
BRWD3	254065	X	79946578	79946579	Missense_Mutation	DNP	CC	TT	c.3575_3576GG>AA	p.R1192K	30,10
BRWD3	254065	X	79991561	79991562	Missense_Mutation	DNP	GT	AG	c.839_840AC>CT	p.N280T	28,2
DRP2	1821	X	100515045	100515046	Missense_Mutation	DNP	CC	GT	c.2636_2637CC>GT	p.T879S	37,2
PLP1	5354	X	103043441	103043442	Splice_Site	INS	-	AAGTGAATGAGAA			27,3
NRK	203447	X	105132356	105132356	Missense_Mutation	SNP	T	A	c.322T>A	p.S108T	29,3
LHFPL1	340596	X	111914397	111914398	Missense_Mutation	DNP	AT	GG	c.221_222AT>CC	p.N74T	41,4
DOCK11	139818	X	117700538	117700538	Splice_Site	SNP	T	G	c.873T>G	p.D291E	6,2
DOCK11	139818	X	117700541	117700541	Missense_Mutation	SNP	T	G	c.876T>G	p.D292E	7,2
DOCK11	139818	X	117817106	117817106	Missense_Mutation	SNP	G	A	c.6028G>A	p.V2010I	22,2
CUL4B	8450	X	119675566	119675566	Missense_Mutation	SNP	T	C	c.1388A>G	p.N463S	8,3
AIFM1	9131	X	129279495	129279495	Missense_Mutation	SNP	G	T	c.655C>A	p.H219N	33,13
FHL1	2273	X	135291452	135291452	Missense_Mutation	SNP	C	T	c.739C>T	p.P247S	48,8
ATP11C	286410	X	138880448	138880448	Missense_Mutation	SNP	G	A	c.850C>T	p.R284C	18,3
FMR1	2332	X	147019001	147019001	Missense_Mutation	SNP	A	G	c.1007A>G	p.N336S	44,2
FMR1	2332	X	147024753	147024753	Missense_Mutation	SNP	A	G	c.1378A>G	p.S460G	83,12
GABRE	2564	X	151129798	151129799	Missense_Mutation	DNP	TC	AT	c.602_603GA>AT	p.R201N	55,4
MTCP1	4515	X	154294279	154294279	Missense_Mutation	SNP	C	T	c.7G>A	p.G3R	165,24
